# Supplementary material for: Differential protein occupancy profiling of the mRNA transcriptome
Source: Genome Biol. 2014 Jan 13;15(1):R15. doi: 10.1186/gb-2014-15-1-r15 (PMC4056462; doi:10.1186/gb-2014-15-1-r15)
Supplement: Additional file 1: Table S1 — Read and mapping statistics. [file gb-2014-15-1-r15-S1.xls]

## Sheet: Tabelle1
Table S1: Read and mapping statistics
Type	Experiment	Fragments total	Fragments after preprocessing	%	Fragments unique	%	Fragments mapped	%
Protein Occupancy Profiling	MCF7 ProtOccProf 4SU Library1	51772255	50484995	0.9751	44106742	0.8737	36711484	0.7272
	MCF7 ProtOccProf 4SU Library2	19653661	18755659	0.9543	9768447	0.5208	13952103	0.7439
mRNA-seq	MCF7 mRNA-seq Library1	34365102	33104439	0.9633	22422458	0.6773	32186437	0.9723
	MCF7 mRNA-seq Library2	30637778	29671946	0.9685	20420217	0.6882	28815253	0.9711
	MCF7 mRNA-seq Library3	26970314	26029441	0.9651	18208633	0.6995	25327656	0.973
	HEK293 mRNA-seq Library1	15073097	14262609	0.9462	11597452	0.8131	13374316	0.9377
	HEK293 mRNA-seq Library2	18830416	17721073	0.9411	14132116	0.7975	16698954	0.9423
Half-life measurements	MCF7 halflife 4suRNA rep1	4565046	4429087	0.9702	4307179	0.9725	2920616	0.6594
	MCF7 halflife 4suRNA rep2	3577978	3474099	0.971	3369627	0.9699	2202949	0.6341
	MCF7 halflife total rep1	3804723	3652877	0.9601	3417304	0.9355	2283692	0.6252
	MCF7 halflife total rep2	5550780	5379332	0.9691	5074328	0.9433	3388358	0.6299
	MCF7 halflife flowthrough rep1	4522690	4355125	0.963	3845611	0.883	2839736	0.652
	MCF7 halflife flowthrough rep2	5082287	4812310	0.9469	4325410	0.8988	3248630	0.6751
	HEK293 halflife 4suRNA rep1	12619145	12100852	0.9589	11004618	0.9094	7886391	0.6517
	HEK293 halflife 4suRNA rep2	14628281	14011735	0.9579	12737936	0.9091	8971876	0.6403
	HEK293 halflife total rep1	11553317	11149699	0.9651	9629598	0.8637	7455754	0.6687
	HEK293 halflife total rep2	14808837	14209722	0.9595	12100666	0.8516	9639270	0.6784
	HEK293 halflife flowthrough rep1	11693030	11260513	0.963	9492187	0.843	7292667	0.6476
	HEK293 halflife flowthrough rep2	13161875	12621689	0.959	10621011	0.8415	8242389	0.653
