# Supplementary material for: Differential protein occupancy profiling of the mRNA transcriptome
Source: Genome Biol. 2014 Jan 13;15(1):R15. doi: 10.1186/gb-2014-15-1-r15 (PMC4056462; doi:10.1186/gb-2014-15-1-r15)
Supplement: Additional file 3: Table S2 — All positions with significantly changing occupancy (FDR <0.10) in MCF7 versus HEK293 cells. Positions additionally passing the differential exon filter are indicated in the last column. [file gb-2014-15-1-r15-S3.xls]

## Sheet: sigDiff_Harringtonin_MINUS_vs_M
Table S2: All positions with significantly differential occupancy in MCF7 versus HEK293
chrom	start	end	log2 foldchange	strand	Normalized HEK293 replicate counts	Normalized MCF7 replicate counts	Associated gene(s)	P-Value	Gene differentially expressed	Transcript differentially expressed	Exon differentially expressed
chr1	871729	871730	-5.40904	-	7,5	0,0	NOC2L	0.00869545	FALSE	FALSE	FALSE
chr1	877742	877743	-5.62743	-	7,7	0,0	NOC2L	0.0113721	FALSE	FALSE	FALSE
chr1	879103	879104	-6.50756	-	12,14	0,0	NOC2L	0.000746376	FALSE	FALSE	FALSE
chr1	965940	965941	-3.84549	+	7,7	1,0	AGRN	0.01018	TRUE	TRUE	TRUE
chr1	974164	974165	5.57059	+	0,0	6,7	AGRN	0.00789611	TRUE	TRUE	TRUE
chr1	980267	980268	6.10333	+	0,0	6,14	AGRN	0.00132653	TRUE	TRUE	TRUE
chr1	980278	980279	5.90046	+	0,0	6,11	AGRN	0.00193743	TRUE	TRUE	TRUE
chr1	980285	980286	6.6849	+	0,0	16,11	AGRN	0.000202193	TRUE	TRUE	TRUE
chr1	980286	980287	6.31088	+	0,0	12,9	AGRN	0.000943167	TRUE	TRUE	TRUE
chr1	980289	980290	6.23742	+	0,0	15,3	AGRN	0.00507043	TRUE	TRUE	TRUE
chr1	980291	980292	6.02048	+	0,0	12,4	AGRN	0.00615129	TRUE	TRUE	TRUE
chr1	980294	980295	6.29163	+	0,0	15,4	AGRN	0.00359904	TRUE	TRUE	TRUE
chr1	980296	980297	6.44082	+	0,0	15,7	AGRN	0.00113335	TRUE	TRUE	TRUE
chr1	980738	980739	-5.4308	+	5,4	0,0	AGRN	0.00587346	TRUE	TRUE	TRUE
chr1	980981	980982	5.57095	+	0,0	6,7	AGRN	0.00828615	TRUE	TRUE	TRUE
chr1	981203	981204	3.20062	+	3,0	6,37	AGRN	0.00685739	TRUE	TRUE	TRUE
chr1	1142212	1142213	-5.63188	-	7,8	0,0	SDF4	0.00816963	FALSE	FALSE	FALSE
chr1	1142694	1142695	-5.96773	-	9,10	0,0	SDF4	0.00886379	FALSE	FALSE	FALSE
chr1	1143830	1143831	-5.99076	-	12,7	0,0	SDF4	0.011017	FALSE	FALSE	FALSE
chr1	1148593	1148594	-6.03712	-	9,11	0,0	SDF4	0.00808276	FALSE	FALSE	FALSE
chr1	1299958	1299959	3.80185	-	1,0	3,4	AURKAIP1	0.00204732	FALSE	FALSE	FALSE
chr1	1300387	1300388	-5.73729	-	10,9	0,0	AURKAIP1	0.00706972	FALSE	FALSE	FALSE
chr1	1312047	1312048	2.36289	-	9,4	11,23	CCNL2	0.0112174	FALSE	FALSE	FALSE
chr1	1312354	1312355	-6.11784	-	16,7	0,0	CCNL2	0.00762531	FALSE	FALSE	FALSE
chr1	1312438	1312439	-6.44666	-	21,8	0,0	CCNL2	0.00244349	FALSE	FALSE	FALSE
chr1	1312455	1312456	-4.15933	-	32,13	1,0	CCNL2	0.0097773	FALSE	FALSE	FALSE
chr1	1312465	1312466	-5.92352	-	12,8	0,0	CCNL2	0.00866852	FALSE	FALSE	FALSE
chr1	1312475	1312476	-3.97021	-	24,15	1,0	CCNL2	0.0115427	FALSE	FALSE	FALSE
chr1	1312497	1312498	-3.98186	-	16,23	1,0	CCNL2	0.0105523	FALSE	FALSE	FALSE
chr1	1312512	1312513	-2.52488	-	57,43	4,4	CCNL2	0.00664184	FALSE	FALSE	FALSE
chr1	1312538	1312539	-2.85418	-	26,33	1,3	CCNL2	0.00730966	FALSE	FALSE	FALSE
chr1	1312676	1312677	-3.79564	-	36,32	2,0	CCNL2	0.00559715	FALSE	FALSE	FALSE
chr1	1312761	1312762	-2.79507	-	59,44	3,4	CCNL2	0.00245182	FALSE	FALSE	FALSE
chr1	1312818	1312819	-7.08961	-	17,28	0,0	CCNL2	0.000734629	FALSE	FALSE	FALSE
chr1	1313090	1313091	-6.13065	-	9,14	0,0	CCNL2	0.00743946	FALSE	FALSE	FALSE
chr1	1315747	1315748	-3.16216	-	35,59	2,3	CCNL2	0.00142628	FALSE	FALSE	FALSE
chr1	1315798	1315799	-6.06103	-	12,10	0,0	CCNL2	0.00732907	FALSE	FALSE	FALSE
chr1	1317763	1317764	3.17258	-	2,3	13,7	CCNL2	0.01132	FALSE	FALSE	FALSE
chr1	1323580	1323581	-6.29572	-	16,10	0,0	CCNL2	0.00385297	FALSE	FALSE	FALSE
chr1	1332241	1332242	-3.33644	-	30,26	2,0	MRPL20	0.0108709	FALSE	FALSE	FALSE
chr1	1332424	1332425	-3.59261	-	38,29	2,0	MRPL20	0.0095839	FALSE	FALSE	FALSE
chr1	1332452	1332453	-6.10552	-	14,10	0,0	MRPL20	0.00356166	FALSE	FALSE	FALSE
chr1	1332453	1332454	-6.72143	-	21,16	0,0	MRPL20	0.00406935	FALSE	FALSE	FALSE
chr1	1466966	1466967	-4.13797	-	13,24	1,0	SSU72	0.00947348	FALSE	FALSE	FALSE
chr1	1467009	1467010	2.60715	-	9,6	6,54	SSU72	0.00779348	FALSE	FALSE	FALSE
chr1	1467140	1467141	-6.33299	-	8,17	0,0	SSU72	0.00307116	FALSE	FALSE	FALSE
chr1	1467235	1467236	2.68732	-	7,3	15,23	SSU72	0.00271002	FALSE	FALSE	FALSE
chr1	1467241	1467242	3.16253	-	4,1	6,23	SSU72	0.0111665	FALSE	FALSE	FALSE
chr1	1467255	1467256	2.73013	-	8,3	9,37	SSU72	0.00239563	FALSE	FALSE	FALSE
chr1	1467259	1467260	3.25181	-	6,2	11,37	SSU72	0.000255335	FALSE	FALSE	FALSE
chr1	1469145	1469146	-5.93851	-	7,12	0,0	SSU72	0.005444	FALSE	FALSE	FALSE
chr1	1469187	1469188	-4.96214	-	34,31	1,0	SSU72	1.72293e-05	FALSE	FALSE	FALSE
chr1	1470125	1470126	-4.12804	-	20,17	1,0	SSU72	0.00719788	FALSE	FALSE	FALSE
chr1	1490119	1490120	-3.92097	-	18,14	1,0	SSU72	0.0111454	FALSE	FALSE	FALSE
chr1	1499771	1499772	-4.74053	-	30,26	1,0	SSU72	0.000160085	FALSE	FALSE	FALSE
chr1	1499777	1499778	-3.88636	-	30,28	2,0	SSU72	0.000480752	FALSE	FALSE	FALSE
chr1	1499790	1499791	-6.84268	-	17,19	0,0	SSU72	0.00111549	FALSE	FALSE	FALSE
chr1	1499842	1499843	-2.99821	-	24,38	4,0	SSU72	0.00464517	FALSE	FALSE	FALSE
chr1	1499892	1499893	-5.92072	-	12,7	0,0	SSU72	0.00521044	FALSE	FALSE	FALSE
chr1	1499938	1499939	-5.84551	-	11,7	0,0	SSU72	0.00649445	FALSE	FALSE	FALSE
chr1	1499986	1499987	-6.13793	-	11,11	0,0	SSU72	0.00422715	FALSE	FALSE	FALSE
chr1	1499995	1499996	-3.83778	-	16,14	1,0	SSU72	0.008857	FALSE	FALSE	FALSE
chr1	1500016	1500017	-6.97555	-	28,12	0,0	SSU72	0.000796143	FALSE	FALSE	FALSE
chr1	1561244	1561245	-2.95426	-	29,17	1,3	CDK11B	0.0107282	FALSE	FALSE	FALSE
chr1	1561599	1561600	-5.49684	-	7,6	0,0	CDK11B	0.0108274	FALSE	FALSE	FALSE
chr1	1583433	1583434	-5.35442	-	7,3	0,0	SLC35E2B	0.00539604	FALSE	FALSE	TRUE
chr1	1583842	1583843	-5.2237	-	5,4	0,0	SLC35E2B	0.00412698	FALSE	FALSE	TRUE
chr1	1584279	1584280	-5.50791	-	6,5	0,0	SLC35E2B	0.0031557	FALSE	FALSE	TRUE
chr1	1584508	1584509	5.47956	-	0,0	4,7	SLC35E2B	0.00159724	FALSE	FALSE	TRUE
chr1	1584993	1584994	-3.51676	-	36,24	2,3	SLC35E2B	0.00160404	FALSE	FALSE	TRUE
chr1	1584994	1584995	-4.67029	-	18,15	1,0	SLC35E2B	0.00151778	FALSE	FALSE	TRUE
chr1	1585771	1585772	-5.2237	-	5,4	0,0	SLC35E2B	0.00412698	FALSE	FALSE	TRUE
chr1	1586741	1586742	-5.50794	-	6,5	0,0	SLC35E2B	0.00324802	FALSE	FALSE	TRUE
chr1	1587040	1587041	-5.82728	-	9,5	0,0	SLC35E2B	0.00510542	FALSE	FALSE	TRUE
chr1	1587215	1587216	-5.2237	-	5,4	0,0	SLC35E2B	0.00412698	FALSE	FALSE	TRUE
chr1	1592897	1592898	-5.37241	-	5,5	0,0	SLC35E2B	0.00209182	FALSE	FALSE	FALSE
chr1	1597851	1597852	-5.2237	-	5,4	0,0	SLC35E2B	0.00412698	FALSE	FALSE	FALSE
chr1	1706848	1706849	-5.75187	-	12,4	0,0	GNB1	0.00981382	FALSE	FALSE	FALSE
chr1	1708104	1708105	3.52351	-	0,2	9,9	GNB1	0.0120312	FALSE	FALSE	FALSE
chr1	1708725	1708726	-4.12944	-	17,14	1,0	GNB1	0.00441476	FALSE	FALSE	FALSE
chr1	1711723	1711724	-4.69769	-	26,20	1,0	GNB1	0.000247843	FALSE	FALSE	FALSE
chr1	1746710	1746711	-2.44767	-	41,46	4,7	GNB1	0.00322959	FALSE	FALSE	FALSE
chr1	1812224	1812225	-5.79432	-	7,9	0,0	GNB1	0.00536284	FALSE	FALSE	FALSE
chr1	1812239	1812240	-5.82162	-	4,12	0,0	GNB1	0.0103699	FALSE	FALSE	FALSE
chr1	1977852	1977853	5.47281	+	0,0	3,7	PRKCZ	0.00202228	FALSE	FALSE	TRUE
chr1	2072173	2072174	-5.23826	+	3,7	0,0	PRKCZ	0.011135	FALSE	FALSE	FALSE
chr1	2106305	2106306	-2.42805	+	15,11	1,3	PRKCZ	0.0081498	FALSE	FALSE	FALSE
chr1	2106618	2106619	-5.26197	+	6,4	0,0	PRKCZ	0.01055	FALSE	FALSE	FALSE
chr1	2324398	2324399	-2.05116	+	23,32	4,7	RER1	0.0101709	FALSE	FALSE	FALSE
chr1	2324449	2324450	-6.06658	+	7,11	0,0	RER1	0.00512812	FALSE	FALSE	FALSE
chr1	2324686	2324687	-3.39657	+	16,24	0,3	RER1	0.00264761	FALSE	FALSE	FALSE
chr1	2324727	2324728	-3.99326	+	12,11	1,0	RER1	0.0118949	FALSE	FALSE	FALSE
chr1	2324755	2324756	-4.89317	+	24,19	1,0	RER1	6.54631e-05	FALSE	FALSE	FALSE
chr1	2325673	2325674	5.1696	+	0,0	4,4	RER1	0.00564844	FALSE	FALSE	FALSE
chr1	2326259	2326260	-5.81336	+	7,8	0,0	RER1	0.00501578	FALSE	FALSE	FALSE
chr1	2326350	2326351	-5.49527	+	5,7	0,0	RER1	0.00958906	FALSE	FALSE	FALSE
chr1	2326377	2326378	-6.16032	+	12,7	0,0	RER1	0.00414823	FALSE	FALSE	FALSE
chr1	2326574	2326575	-5.09363	+	4,5	0,0	RER1	0.0123046	FALSE	FALSE	FALSE
chr1	3531514	3531515	-5.31434	+	3,7	0,0	TPRG1L	0.00865257	TRUE	TRUE	FALSE
chr1	3532246	3532247	-5.60738	+	6,6	0,0	TPRG1L	0.00433804	TRUE	TRUE	TRUE
chr1	3535753	3535754	5.83729	+	0,0	9,3	TPRG1L	0.0116162	TRUE	TRUE	TRUE
chr1	3535774	3535775	5.47709	+	0,0	6,4	TPRG1L	0.0107634	TRUE	TRUE	TRUE
chr1	3536089	3536090	-5.19136	+	5,4	0,0	TPRG1L	0.00415122	TRUE	TRUE	TRUE
chr1	3743941	3743942	2.85015	-	0,2	4,9	CEP104	0.00110687	TRUE	TRUE	TRUE
chr1	6204042	6204043	-6.11544	-	10,12	0,0	ICMT	0.00173532	FALSE	FALSE	TRUE
chr1	6204056	6204057	-5.85053	-	11,7	0,0	ICMT	0.00864689	FALSE	FALSE	TRUE
chr1	6204251	6204252	-6.17068	-	9,14	0,0	ICMT	0.00180981	FALSE	FALSE	TRUE
chr1	6204424	6204425	-5.88129	-	5,14	0,0	ICMT	0.0114605	FALSE	FALSE	TRUE
chr1	6204477	6204478	-6.30054	-	12,13	0,0	ICMT	0.00106278	FALSE	FALSE	TRUE
chr1	6205727	6205728	-5.96635	-	7,13	0,0	ICMT	0.00567669	FALSE	FALSE	TRUE
chr1	6205779	6205780	-6.40081	-	11,16	0,0	ICMT	0.00084032	FALSE	FALSE	TRUE
chr1	6205803	6205804	-5.88874	-	6,13	0,0	ICMT	0.00961649	FALSE	FALSE	TRUE
chr1	6206014	6206015	-6.00523	-	13,7	0,0	ICMT	0.00615598	FALSE	FALSE	TRUE
chr1	6206024	6206025	-3.06451	-	22,23	0,3	ICMT	0.0111008	FALSE	FALSE	TRUE
chr1	6206027	6206028	-3.18351	-	23,26	0,3	ICMT	0.00793446	FALSE	FALSE	TRUE
chr1	6206290	6206291	4.48784	-	0,1	7,9	ICMT	0.00140606	FALSE	FALSE	TRUE
chr1	6207580	6207581	-6.65544	-	16,16	0,0	ICMT	0.000429094	FALSE	FALSE	TRUE
chr1	6217619	6217620	-6.052	-	10,11	0,0	ICMT	0.00329393	FALSE	FALSE	FALSE
chr1	6218511	6218512	-3.45354	-	25,20	2,0	ICMT	0.0120614	FALSE	FALSE	FALSE
chr1	6218522	6218523	-6.34406	-	10,16	0,0	ICMT	0.00117435	FALSE	FALSE	FALSE
chr1	6218534	6218535	-7.21148	-	16,32	0,0	ICMT	0.000124271	FALSE	FALSE	FALSE
chr1	6445611	6445612	5.77338	-	0,0	3,11	TNFRSF25	0.00141924	TRUE	TRUE	TRUE
chr1	6446790	6446791	3.45874	-	1,0	3,11	TNFRSF25	0.00647101	TRUE	TRUE	TRUE
chr1	6446802	6446803	6.14541	-	0,0	4,14	TNFRSF25	0.000137661	TRUE	TRUE	TRUE
chr1	6446845	6446846	5.91424	-	0,0	8,4	TNFRSF25	0.00541663	TRUE	TRUE	TRUE
chr1	6573561	6573562	6.00213	-	0,0	8,7	KLHL21	0.00215176	TRUE	TRUE	TRUE
chr1	6574576	6574577	-5.04969	-	4,4	0,0	KLHL21	0.00794227	TRUE	TRUE	TRUE
chr1	6576060	6576061	-5.73366	-	6,7	0,0	KLHL21	0.00115879	TRUE	TRUE	TRUE
chr1	6582026	6582027	-5.73384	-	6,7	0,0	KLHL21	0.00273822	TRUE	TRUE	TRUE
chr1	6584946	6584947	-5.04969	-	4,4	0,0	KLHL21	0.00794227	TRUE	TRUE	FALSE
chr1	6585474	6585475	-5.0494	-	3,5	0,0	KLHL21	0.00794227	TRUE	TRUE	FALSE
chr1	7756106	7756107	-5.7542	+	7,8	0,0	VAMP3	0.00851658	FALSE	FALSE	FALSE
chr1	7762487	7762488	3.48578	+	2,0	6,14	VAMP3	0.00749717	FALSE	FALSE	FALSE
chr1	7763624	7763625	-6.01001	+	8,10	0,0	VAMP3	0.00404769	FALSE	FALSE	FALSE
chr1	7763852	7763853	-5.43449	+	5,7	0,0	VAMP3	0.0096935	FALSE	FALSE	FALSE
chr1	7995611	7995612	5.18308	-	0,0	4,7	ERRFI1	0.00960539	TRUE	TRUE	FALSE
chr1	8843759	8843760	2.30254	-	36,16	9,72	ENO1	0.0111167	FALSE	FALSE	FALSE
chr1	8843770	8843771	2.19302	-	33,14	20,47	ENO1	0.0023436	FALSE	FALSE	FALSE
chr1	8843772	8843773	1.945	-	30,12	20,30	ENO1	0.010017	FALSE	FALSE	FALSE
chr1	8848964	8848965	-1.96599	-	82,56	4,7	ENO1	0.00881868	FALSE	FALSE	FALSE
chr1	8853460	8853461	-5.83655	-	10,11	0,0	ENO1	0.0118583	FALSE	FALSE	FALSE
chr1	8853461	8853462	-5.83652	-	10,11	0,0	ENO1	0.0117235	FALSE	FALSE	FALSE
chr1	8853920	8853921	-5.89609	-	11,11	0,0	ENO1	0.00910699	FALSE	FALSE	FALSE
chr1	8853927	8853928	-5.84978	-	9,12	0,0	ENO1	0.0122924	FALSE	FALSE	FALSE
chr1	8854104	8854105	-6.01991	-	12,12	0,0	ENO1	0.00733473	FALSE	FALSE	FALSE
chr1	8861262	8861263	2.14011	-	33,17	9,61	ENO1	0.0121264	FALSE	FALSE	FALSE
chr1	9253639	9253640	-2.43106	+	10,5	0,3	H6PD	0.00249828	FALSE	FALSE	TRUE
chr1	9253644	9253645	-5.59817	+	5,6	0,0	H6PD	0.00101904	FALSE	FALSE	TRUE
chr1	9711840	9711841	3.77341	-	1,1	3,44	CLSTN1	0.00821056	FALSE	FALSE	FALSE
chr1	9711930	9711931	5.49864	-	0,0	4,9	CLSTN1	0.00836904	FALSE	FALSE	FALSE
chr1	9712150	9712151	-3.39239	-	12,12	0,3	CLSTN1	0.00472147	FALSE	FALSE	FALSE
chr1	9712203	9712204	-5.5864	-	3,7	0,0	CLSTN1	0.00573541	FALSE	FALSE	FALSE
chr1	9712219	9712220	-5.71839	-	7,4	0,0	CLSTN1	0.00434292	FALSE	FALSE	FALSE
chr1	9712843	9712844	-5.5843	-	6,4	0,0	CLSTN1	0.00257392	FALSE	FALSE	FALSE
chr1	9712865	9712866	-5.95599	-	7,6	0,0	CLSTN1	0.001902	FALSE	FALSE	FALSE
chr1	9713183	9713184	-5.84203	-	7,5	0,0	CLSTN1	0.00355484	FALSE	FALSE	FALSE
chr1	9713269	9713270	-3.76046	-	5,8	1,0	CLSTN1	0.0067731	FALSE	FALSE	FALSE
chr1	9713940	9713941	-4.78444	-	16,11	1,0	CLSTN1	0.000601702	FALSE	FALSE	FALSE
chr1	9714021	9714022	-3.62809	-	12,10	2,0	CLSTN1	0.00436356	FALSE	FALSE	FALSE
chr1	9714535	9714536	-5.58432	-	6,4	0,0	CLSTN1	0.0024728	FALSE	FALSE	FALSE
chr1	9716118	9716119	-5.58433	-	6,4	0,0	CLSTN1	0.00238656	FALSE	FALSE	FALSE
chr1	9716759	9716760	-5.72077	-	4,7	0,0	CLSTN1	0.00435446	FALSE	FALSE	FALSE
chr1	9732288	9732289	-3.26618	-	9,8	2,0	CLSTN1	0.0118552	FALSE	FALSE	FALSE
chr1	10153948	10153949	-5.4163	+	5,3	0,0	UBE4B	0.00917715	FALSE	FALSE	FALSE
chr1	10162195	10162196	-5.5842	+	5,4	0,0	UBE4B	0.00512694	FALSE	FALSE	FALSE
chr1	10162572	10162573	-5.58405	+	5,4	0,0	UBE4B	0.00607725	FALSE	FALSE	FALSE
chr1	10279237	10279238	2.93304	+	1,3	4,23	KIF1B	0.00362589	FALSE	FALSE	FALSE
chr1	10288046	10288047	4.29085	+	1,0	3,17	KIF1B	0.000101817	FALSE	FALSE	FALSE
chr1	10360498	10360499	-5.92245	+	10,7	0,0	KIF1B	0.000398591	FALSE	FALSE	FALSE
chr1	10363312	10363313	-5.30211	+	8,3	0,0	KIF1B	0.00809947	FALSE	FALSE	FALSE
chr1	10363992	10363993	-5.42472	+	9,3	0,0	KIF1B	0.00399791	FALSE	FALSE	FALSE
chr1	10995331	10995332	-3.60128	+	9,10	1,0	TARDBP	0.0111062	FALSE	FALSE	FALSE
chr1	10995336	10995337	-5.94931	+	12,5	0,0	TARDBP	0.00983835	FALSE	FALSE	FALSE
chr1	10995348	10995349	-6.18186	+	15,5	0,0	TARDBP	0.00383863	FALSE	FALSE	FALSE
chr1	10995367	10995368	-4.79935	+	18,26	1,0	TARDBP	0.000233804	FALSE	FALSE	FALSE
chr1	10996409	10996410	-2.52201	+	30,52	4,7	TARDBP	0.00656274	FALSE	FALSE	FALSE
chr1	10996423	10996424	-2.28528	+	45,51	8,7	TARDBP	0.00701162	FALSE	FALSE	FALSE
chr1	10996493	10996494	-6.80207	+	19,12	0,0	TARDBP	0.000117032	FALSE	FALSE	FALSE
chr1	10996552	10996553	-3.55691	+	17,17	2,0	TARDBP	0.00480924	FALSE	FALSE	FALSE
chr1	11003164	11003165	-3.16162	+	19,19	3,0	TARDBP	0.0105441	FALSE	FALSE	FALSE
chr1	11003176	11003177	-5.66905	+	8,6	0,0	TARDBP	0.00754383	FALSE	FALSE	FALSE
chr1	11003205	11003206	-5.56319	+	7,6	0,0	TARDBP	0.00804261	FALSE	FALSE	FALSE
chr1	11004900	11004901	-5.6668	+	7,7	0,0	TARDBP	0.00890179	FALSE	FALSE	FALSE
chr1	11004925	11004926	-4.05606	+	16,10	1,0	TARDBP	0.00197752	FALSE	FALSE	FALSE
chr1	11005041	11005042	-3.54902	+	12,22	2,0	TARDBP	0.00632786	FALSE	FALSE	FALSE
chr1	11005757	11005758	5.66474	+	0,0	4,7	TARDBP	0.00856897	FALSE	FALSE	FALSE
chr1	11005763	11005764	4.13883	+	1,0	4,14	TARDBP	0.0122052	FALSE	FALSE	FALSE
chr1	11005786	11005787	2.97768	+	2,4	7,33	TARDBP	0.00821568	FALSE	FALSE	FALSE
chr1	11005845	11005846	3.02934	+	2,1	7,14	TARDBP	0.00486828	FALSE	FALSE	FALSE
chr1	11006161	11006162	-4.04605	+	9,17	1,0	TARDBP	0.00221829	FALSE	FALSE	FALSE
chr1	11006246	11006247	-3.282	+	15,13	2,0	TARDBP	0.00929853	FALSE	FALSE	FALSE
chr1	11007837	11007838	-6.37566	+	14,9	0,0	TARDBP	0.000847695	FALSE	FALSE	FALSE
chr1	11037347	11037348	-5.99157	-	11,12	0,0	SRM	0.00431375	FALSE	FALSE	FALSE
chr1	11038440	11038441	-3.59337	-	18,21	1,0	SRM	0.00711679	FALSE	FALSE	FALSE
chr1	11039349	11039350	-6.45669	-	19,13	0,0	SRM	0.000900617	FALSE	FALSE	FALSE
chr1	11039385	11039386	-3.69711	-	16,26	1,0	SRM	0.0077888	FALSE	FALSE	FALSE
chr1	11039387	11039388	-6.1667	-	12,14	0,0	SRM	0.00272276	FALSE	FALSE	FALSE
chr1	11042585	11042586	-6.2675	-	16,12	0,0	SRM	0.00245197	FALSE	FALSE	FALSE
chr1	11042623	11042624	-5.9334	-	8,14	0,0	SRM	0.00751226	FALSE	FALSE	FALSE
chr1	11644596	11644597	-5.1979	+	5,6	0,0	FBXO44	0.0106571	FALSE	FALSE	FALSE
chr1	11645665	11645666	-2.11542	+	13,9	0,3	FBXO44	0.0045439	FALSE	FALSE	FALSE
chr1	11645781	11645782	3.31051	+	2,0	3,11	FBXO44	0.000534789	FALSE	FALSE	FALSE
chr1	11825475	11825476	5.23202	+	0,0	3,7	CLCN6	0.00394851	FALSE	FALSE	FALSE
chr1	11902316	11902317	5.68702	-	0,0	9,3	KIAA2013	0.00650669	FALSE	FALSE	FALSE
chr1	11902342	11902343	5.68713	-	0,0	9,3	KIAA2013	0.00655624	FALSE	FALSE	FALSE
chr1	11902545	11902546	3.3058	-	1,1	11,11	KIAA2013	0.00695771	FALSE	FALSE	FALSE
chr1	11902571	11902572	5.68892	-	0,0	9,3	KIAA2013	0.00743754	FALSE	FALSE	FALSE
chr1	11902614	11902615	5.32297	-	0,0	3,7	KIAA2013	0.00983692	FALSE	FALSE	FALSE
chr1	11902678	11902679	4.16863	-	0,1	6,17	KIAA2013	0.00448123	FALSE	FALSE	FALSE
chr1	11905392	11905393	-5.61895	-	5,7	0,0	KIAA2013	0.00264031	FALSE	FALSE	FALSE
chr1	11906052	11906053	5.69216	-	0,0	4,9	KIAA2013	0.0029061	FALSE	FALSE	FALSE
chr1	11908075	11908076	-5.63222	-	6,6	0,0	KIAA2013	0.00324025	FALSE	FALSE	FALSE
chr1	11908179	11908180	-5.46745	-	3,8	0,0	KIAA2013	0.00853997	FALSE	FALSE	FALSE
chr1	11908813	11908814	-5.48633	-	4,7	0,0	KIAA2013	0.00630771	FALSE	FALSE	FALSE
chr1	11957386	11957387	5.33955	+	0,0	7,4	PLOD1	0.0036266	FALSE	FALSE	FALSE
chr1	12240625	12240626	-5.43285	+	6,3	0,0	VPS13D	0.0081745	FALSE	FALSE	FALSE
chr1	12331960	12331961	3.58813	+	1,0	4,17	VPS13D	0.00899336	FALSE	FALSE	FALSE
chr1	12345791	12345792	6.25135	+	0,0	4,20	VPS13D	0.00236439	FALSE	FALSE	FALSE
chr1	12829910	12829911	-2.82402	-	11,12	2,0	HNRNPCL1,LOC649330	0.0118363	TRUE	TRUE	TRUE
chr1	12830117	12830118	-3.87239	-	10,16	1,0	HNRNPCL1,LOC649330	7.72749e-05	TRUE	TRUE	TRUE
chr1	13105685	13105686	-5.18526	-	7,4	0,0	LOC440563	0.00404877	TRUE	TRUE	TRUE
chr1	13978163	13978164	-5.08065	+	5,3	0,0	PRDM2	0.00802039	FALSE	FALSE	TRUE
chr1	13978165	13978166	-5.08123	+	3,5	0,0	PRDM2	0.00802039	FALSE	FALSE	TRUE
chr1	13978172	13978173	-3.65518	+	7,8	1,0	PRDM2	0.00334487	FALSE	FALSE	TRUE
chr1	13978957	13978958	5.24397	+	0,0	6,3	PRDM2	0.00886348	FALSE	FALSE	TRUE
chr1	13979600	13979601	-5.6306	+	9,3	0,0	PRDM2	0.00643286	FALSE	FALSE	TRUE
chr1	13980608	13980609	-5.08094	+	4,4	0,0	PRDM2	0.00802039	FALSE	FALSE	TRUE
chr1	13981377	13981378	-5.08094	+	4,4	0,0	PRDM2	0.00802039	FALSE	FALSE	TRUE
chr1	13981468	13981469	-5.51918	+	7,4	0,0	PRDM2	0.00770655	FALSE	FALSE	TRUE
chr1	14022972	14022973	-5.08094	+	4,4	0,0	PRDM2	0.00802039	FALSE	TRUE	TRUE
chr1	15769495	15769496	-5.25536	+	6,3	0,0	DNAJC16	0.00410974	FALSE	FALSE	FALSE
chr1	15769674	15769675	6.03909	+	0,0	6,11	DNAJC16	0.00341769	FALSE	FALSE	FALSE
chr1	15816774	15816775	-3.32655	+	6,4	1,0	DDI2	0.00661015	FALSE	FALSE	FALSE
chr1	15842612	15842613	-5.02704	+	3,4	0,0	DDI2	0.0080096	FALSE	FALSE	FALSE
chr1	15842684	15842685	-5.38547	+	5,4	0,0	DDI2	0.00381414	FALSE	FALSE	FALSE
chr1	15859276	15859277	-5.67701	+	5,6	0,0	DDI2,RSC1A1	0.00118387	FALSE	FALSE	FALSE
chr1	15859417	15859418	-5.65378	+	7,4	0,0	DDI2,RSC1A1	0.000782345	FALSE	FALSE	FALSE
chr1	15860317	15860318	-5.78951	+	6,6	0,0	RSC1A1	0.00076705	FALSE	FALSE	FALSE
chr1	15860425	15860426	5.21073	+	0,0	3,7	RSC1A1	0.00576055	FALSE	FALSE	FALSE
chr1	15939480	15939481	-6.19474	+	20,6	0,0	SLC25A34	0.00186048	TRUE	TRUE	TRUE
chr1	16141663	16141664	5.6849	-	0,0	3,9	ZBTB17	0.000571195	FALSE	FALSE	FALSE
chr1	16143792	16143793	-5.54689	-	5,7	0,0	ZBTB17	0.00111326	FALSE	FALSE	TRUE
chr1	16566355	16566356	-6.06628	+	8,12	0,0	SZRD1	0.00208082	FALSE	FALSE	FALSE
chr1	16566366	16566367	-6.99147	+	10,28	0,0	SZRD1	0.000105601	FALSE	FALSE	FALSE
chr1	16592316	16592317	-6.13144	+	10,11	0,0	SZRD1	0.000938168	FALSE	FALSE	FALSE
chr1	16594693	16594694	6.56171	+	0,0	3,17	SZRD1	0.00102302	FALSE	FALSE	FALSE
chr1	16595026	16595027	-5.91425	+	8,10	0,0	SZRD1	0.00323193	FALSE	FALSE	FALSE
chr1	16595356	16595357	-3.65526	+	16,8	1,0	SZRD1	0.0118138	FALSE	FALSE	FALSE
chr1	16595617	16595618	-3.98112	+	15,15	1,0	SZRD1	0.00460645	FALSE	FALSE	FALSE
chr1	16595956	16595957	-6.71937	+	22,10	0,0	SZRD1	0.000336287	FALSE	FALSE	FALSE
chr1	16595985	16595986	-5.82528	+	10,7	0,0	SZRD1	0.00742734	FALSE	FALSE	FALSE
chr1	16596552	16596553	5.66939	+	0,0	6,3	SZRD1	0.0111116	FALSE	FALSE	FALSE
chr1	16596708	16596709	-5.90526	+	11,7	0,0	SZRD1	0.0047032	FALSE	FALSE	FALSE
chr1	16596952	16596953	-6.64066	+	14,16	0,0	SZRD1	0.000295407	FALSE	FALSE	FALSE
chr1	16597171	16597172	-6.19398	+	12,10	0,0	SZRD1	0.000907452	FALSE	FALSE	FALSE
chr1	16597180	16597181	-3.93578	+	12,17	1,0	SZRD1	0.00629188	FALSE	FALSE	FALSE
chr1	16639864	16639865	-3.82428	+	9,7	1,0	NECAP2	0.00685229	FALSE	FALSE	TRUE
chr1	16639889	16639890	-5.30048	+	5,4	0,0	NECAP2	0.00749643	FALSE	FALSE	TRUE
chr1	16763250	16763251	-5.24691	-	4,4	0,0	NBPF1	0.0066175	FALSE	FALSE	FALSE
chr1	16764869	16764870	-4.04715	-	8,8	1,0	NBPF1	0.00285961	FALSE	FALSE	FALSE
chr1	17226860	17226861	-2.48023	-	20,22	4,0	SDHB	0.00934917	FALSE	FALSE	FALSE
chr1	19538112	19538113	-2.9665	-	14,9	0,3	CAPZB	0.00480103	FALSE	FALSE	FALSE
chr1	19543477	19543478	-3.16131	-	9,11	2,0	CAPZB	0.00624244	FALSE	FALSE	FALSE
chr1	19555725	19555726	5.82774	-	0,0	9,4	CAPZB	0.0106056	FALSE	FALSE	FALSE
chr1	19555777	19555778	-5.64439	-	6,6	0,0	CAPZB	0.00579647	FALSE	FALSE	FALSE
chr1	19556619	19556620	-3.2861	-	8,14	2,0	CAPZB	0.00452547	FALSE	FALSE	FALSE
chr1	19577662	19577663	-6.28505	-	7,12	0,0	CAPZB	0.00126288	FALSE	FALSE	FALSE
chr1	19584692	19584693	-5.53229	-	7,4	0,0	CAPZB	0.0122651	FALSE	FALSE	FALSE
chr1	19618817	19618818	-5.88982	-	11,3	0,0	CAPZB	0.0110513	FALSE	FALSE	TRUE
chr1	19796129	19796130	-4.04743	+	19,10	1,0	MINOS1	0.00726217	FALSE	FALSE	FALSE
chr1	19796131	19796132	-3.8715	+	29,20	2,0	MINOS1	0.00297991	FALSE	FALSE	FALSE
chr1	19796135	19796136	-3.23225	+	38,26	4,0	MINOS1	0.00892275	FALSE	FALSE	FALSE
chr1	19796162	19796163	-2.62609	+	29,62	3,7	MINOS1	0.00383634	FALSE	FALSE	FALSE
chr1	19796181	19796182	-2.53997	+	13,30	1,4	MINOS1	0.0119825	FALSE	FALSE	FALSE
chr1	19822606	19822607	-6.44251	+	14,11	0,0	MINOS1	0.00273565	FALSE	FALSE	FALSE
chr1	20851135	20851136	-4.81157	-	36,23	2,0	DDOST	3.58682e-05	FALSE	FALSE	FALSE
chr1	20851389	20851390	3.51304	-	2,4	13,58	DDOST	0.00202842	FALSE	FALSE	FALSE
chr1	20851390	20851391	3.13783	-	3,7	23,68	DDOST	0.00266014	FALSE	FALSE	FALSE
chr1	21005930	21005931	3.45901	-	2,0	7,9	EIF4G3	0.000529647	TRUE	TRUE	TRUE
chr1	21172169	21172170	5.18128	-	0,0	3,4	EIF4G3	0.00822799	TRUE	TRUE	TRUE
chr1	21375268	21375269	-6.83394	-	18,16	0,0	EIF4G3	0.000700102	TRUE	TRUE	FALSE
chr1	21375275	21375276	-5.56932	-	7,7	0,0	EIF4G3	0.00262864	TRUE	TRUE	FALSE
chr1	21375284	21375285	-5.7583	-	8,8	0,0	EIF4G3	0.00151583	TRUE	TRUE	FALSE
chr1	21375374	21375375	-3.47868	-	20,29	0,3	EIF4G3	0.0093584	TRUE	TRUE	FALSE
chr1	21375918	21375919	-6.90993	-	16,20	0,0	EIF4G3	0.000623169	TRUE	TRUE	TRUE
chr1	21375922	21375923	-6.14085	-	9,12	0,0	EIF4G3	0.000506956	TRUE	TRUE	TRUE
chr1	21375925	21375926	-6.27541	-	12,11	0,0	EIF4G3	0.00286725	TRUE	TRUE	TRUE
chr1	21375930	21375931	-7.02741	-	19,20	0,0	EIF4G3	0.000560866	TRUE	TRUE	TRUE
chr1	21375934	21375935	-6.27268	-	11,12	0,0	EIF4G3	0.00263191	TRUE	TRUE	TRUE
chr1	21416387	21416388	6.24712	-	0,0	4,17	ECE1	0.00394473	TRUE	TRUE	TRUE
chr1	21416401	21416402	5.29716	-	0,0	6,4	ECE1	0.00201649	TRUE	TRUE	TRUE
chr1	21417691	21417692	-6.15176	-	15,3	0,0	ECE1	0.0032976	TRUE	TRUE	TRUE
chr1	21417716	21417717	-3.7895	-	9,7	1,0	ECE1	0.0100002	TRUE	TRUE	TRUE
chr1	21417721	21417722	-5.92488	-	12,3	0,0	ECE1	0.00245387	TRUE	TRUE	TRUE
chr1	21417745	21417746	-5.6806	-	6,6	0,0	ECE1	0.000511654	TRUE	TRUE	TRUE
chr1	21417870	21417871	-5.27432	-	5,4	0,0	ECE1	0.00400737	TRUE	TRUE	TRUE
chr1	21417891	21417892	-3.39814	-	7,5	1,0	ECE1	0.00825464	TRUE	TRUE	TRUE
chr1	21417909	21417910	-5.55642	-	7,4	0,0	ECE1	0.00101539	TRUE	TRUE	TRUE
chr1	21455030	21455031	5.42949	-	0,0	4,7	ECE1	0.00201649	TRUE	TRUE	TRUE
chr1	22277509	22277510	-3.17987	+	20,14	0,3	CDC42	0.0039197	FALSE	FALSE	FALSE
chr1	22285761	22285762	-3.58514	+	20,24	3,0	CDC42	0.000734071	FALSE	FALSE	FALSE
chr1	22285846	22285847	-3.09962	+	11,20	3,0	CDC42	0.00771964	FALSE	FALSE	FALSE
chr1	22290600	22290601	-3.6963	+	8,10	1,0	CDC42	0.0115462	FALSE	FALSE	FALSE
chr1	22290737	22290738	-2.60359	+	20,10	1,3	CDC42	0.0122846	FALSE	FALSE	FALSE
chr1	22290889	22290890	6.45593	+	0,0	6,14	CDC42	0.00152769	FALSE	FALSE	FALSE
chr1	22291077	22291078	3.07787	+	2,2	17,14	CDC42	0.00341102	FALSE	FALSE	FALSE
chr1	22291081	22291082	2.55863	+	2,4	15,17	CDC42	0.0120967	FALSE	FALSE	FALSE
chr1	22705217	22705218	-5.46969	+	5,6	0,0	ZBTB40	0.00466955	FALSE	FALSE	TRUE
chr1	22725379	22725380	-5.46235	+	4,7	0,0	ZBTB40	0.00532697	FALSE	FALSE	TRUE
chr1	22725879	22725880	-5.69957	+	5,8	0,0	ZBTB40	0.0018926	FALSE	FALSE	TRUE
chr1	22726410	22726411	-5.46962	+	5,6	0,0	ZBTB40	0.0053076	FALSE	FALSE	TRUE
chr1	22726943	22726944	-5.35763	+	7,3	0,0	ZBTB40	0.00705881	FALSE	FALSE	TRUE
chr1	22727299	22727300	-5.34152	+	6,4	0,0	ZBTB40	0.00313921	FALSE	FALSE	TRUE
chr1	22727366	22727367	-5.46962	+	5,6	0,0	ZBTB40	0.00528423	FALSE	FALSE	TRUE
chr1	22727370	22727371	-5.18799	+	4,5	0,0	ZBTB40	0.00794844	FALSE	FALSE	TRUE
chr1	22728607	22728608	-5.579	+	4,8	0,0	ZBTB40	0.00540412	FALSE	FALSE	TRUE
chr1	22728893	22728894	-3.70054	+	10,7	1,0	ZBTB40	0.00919082	FALSE	FALSE	TRUE
chr1	22728945	22728946	-5.45126	+	3,8	0,0	ZBTB40	0.00761251	FALSE	FALSE	TRUE
chr1	22729000	22729001	-2.13438	+	19,16	4,3	ZBTB40	0.0103163	FALSE	FALSE	TRUE
chr1	22729008	22729009	-5.33591	+	4,6	0,0	ZBTB40	0.0039938	FALSE	FALSE	TRUE
chr1	22729300	22729301	-5.63133	+	9,3	0,0	ZBTB40	0.00760019	FALSE	FALSE	TRUE
chr1	23284374	23284375	-5.60901	-	5,8	0,0	LUZP1	0.00473117	TRUE	TRUE	TRUE
chr1	23284737	23284738	-5.51255	-	6,6	0,0	LUZP1	0.00443794	TRUE	TRUE	TRUE
chr1	23292983	23292984	-5.62031	-	6,7	0,0	LUZP1	0.00169676	TRUE	TRUE	TRUE
chr1	23508995	23508996	2.64119	-	3,4	23,11	HNRNPR	0.00652224	TRUE	TRUE	TRUE
chr1	23509364	23509365	3.84968	-	0,3	13,20	HNRNPR	0.000391277	TRUE	TRUE	TRUE
chr1	23509365	23509366	3.43573	-	2,2	20,14	HNRNPR	0.000570917	TRUE	TRUE	TRUE
chr1	23509371	23509372	3.46772	-	0,4	9,23	HNRNPR	0.00319959	TRUE	TRUE	TRUE
chr1	23509373	23509374	6.41896	-	0,0	6,11	HNRNPR	0.00315386	TRUE	TRUE	TRUE
chr1	23509707	23509708	-2.52964	-	45,41	8,3	HNRNPR	0.000479007	TRUE	TRUE	TRUE
chr1	23509731	23509732	-6.20441	-	9,12	0,0	HNRNPR	0.00328491	TRUE	TRUE	TRUE
chr1	23509767	23509768	-2.72577	-	20,16	4,0	HNRNPR	0.00691985	TRUE	TRUE	TRUE
chr1	23509811	23509812	-5.90171	-	6,11	0,0	HNRNPR	0.00596708	TRUE	TRUE	TRUE
chr1	23510000	23510001	1.8406	-	13,12	23,40	HNRNPR	0.0101338	TRUE	TRUE	TRUE
chr1	23510098	23510099	-6.06731	-	11,8	0,0	HNRNPR	0.00455903	TRUE	TRUE	TRUE
chr1	23520650	23520651	-1.96315	-	26,32	8,3	HNRNPR	0.0116853	TRUE	TRUE	TRUE
chr1	23520668	23520669	-2.28938	-	29,28	9,0	HNRNPR	0.00939583	TRUE	TRUE	TRUE
chr1	23520671	23520672	-2.64906	-	20,14	4,0	HNRNPR	0.011849	TRUE	TRUE	TRUE
chr1	23520731	23520732	-3.42573	-	19,12	2,0	HNRNPR	0.00497358	TRUE	TRUE	TRUE
chr1	23532607	23532608	-3.6321	-	21,15	2,0	HNRNPR	0.00137576	TRUE	TRUE	TRUE
chr1	23532633	23532634	-4.56083	-	23,15	1,0	HNRNPR	0.000225842	TRUE	TRUE	TRUE
chr1	23532656	23532657	-1.8832	-	34,44	13,3	HNRNPR	0.00927536	TRUE	TRUE	TRUE
chr1	23532689	23532690	-3.42	-	16,15	2,0	HNRNPR	0.00408723	TRUE	TRUE	TRUE
chr1	23536848	23536849	-2.80773	-	40,66	7,4	HNRNPR	0.000103689	TRUE	TRUE	TRUE
chr1	23537583	23537584	-3.58663	-	16,19	2,0	HNRNPR	0.00151524	TRUE	TRUE	TRUE
chr1	23543298	23543299	-4.01715	-	12,14	1,0	HNRNPR	0.00342536	TRUE	TRUE	FALSE
chr1	23560224	23560225	-3.72108	-	4,5	1,0	ZNF436	0.00635537	FALSE	FALSE	TRUE
chr1	23757016	23757017	3.19667	-	0,1	6,11	ID3	0.0106601	TRUE	TRUE	TRUE
chr1	23757055	23757056	5.71982	-	0,0	8,7	ID3	0.00367871	TRUE	TRUE	TRUE
chr1	23757078	23757079	5.82163	-	0,0	9,7	ID3	0.00193926	TRUE	TRUE	TRUE
chr1	23757080	23757081	6.1533	-	0,0	15,3	ID3	0.002329	TRUE	TRUE	TRUE
chr1	23757083	23757084	5.71685	-	0,0	8,7	ID3	0.00309889	TRUE	TRUE	TRUE
chr1	23757100	23757101	2.82748	-	1,2	8,30	ID3	0.00578831	TRUE	TRUE	TRUE
chr1	23757409	23757410	-2.79167	-	10,10	4,0	ID3	0.0081467	TRUE	TRUE	TRUE
chr1	23758533	23758534	2.3725	-	2,2	9,27	ID3	0.00977151	TRUE	TRUE	TRUE
chr1	23990291	23990292	-3.14859	+	14,11	3,0	LYPLA2	0.00995005	FALSE	FALSE	TRUE
chr1	23990312	23990313	-5.8171	+	6,6	0,0	LYPLA2	0.00026058	FALSE	FALSE	TRUE
chr1	23991743	23991744	-3.32774	+	7,12	2,0	LYPLA2	0.0123161	FALSE	FALSE	FALSE
chr1	23993151	23993152	-3.35535	+	4,6	1,0	LYPLA2	0.0112368	FALSE	FALSE	FALSE
chr1	23994085	23994086	-3.37769	+	4,6	1,0	LYPLA2	0.0065949	FALSE	FALSE	FALSE
chr1	23994179	23994180	5.95699	+	0,0	4,14	LYPLA2	0.000576526	FALSE	FALSE	FALSE
chr1	23994248	23994249	3.63763	+	1,0	4,17	LYPLA2	0.00269716	FALSE	FALSE	FALSE
chr1	23994577	23994578	5.75951	+	0,0	7,7	LYPLA2	0.00167384	FALSE	FALSE	FALSE
chr1	23994585	23994586	2.78124	+	1,2	12,14	LYPLA2	0.00868235	FALSE	FALSE	FALSE
chr1	24160047	24160048	-4.41753	+	13,8	1,0	PNRC2	0.00375414	TRUE	TRUE	TRUE
chr1	24160119	24160120	-2.59914	+	16,20	4,3	PNRC2	0.0038682	TRUE	TRUE	TRUE
chr1	24160183	24160184	-2.17953	+	20,35	11,4	PNRC2	0.00551336	TRUE	TRUE	TRUE
chr1	24160991	24160992	-2.57355	+	15,17	7,0	PNRC2	0.010948	TRUE	TRUE	TRUE
chr1	24161001	24161002	-3.27966	+	9,8	2,0	PNRC2	0.00456635	TRUE	TRUE	TRUE
chr1	24161005	24161006	-2.7885	+	18,12	2,3	PNRC2	0.00947184	TRUE	TRUE	TRUE
chr1	24161007	24161008	-2.95583	+	12,13	4,0	PNRC2	0.0102038	TRUE	TRUE	TRUE
chr1	24161016	24161017	-3.24525	+	9,15	3,0	PNRC2	0.00516143	TRUE	TRUE	TRUE
chr1	24161017	24161018	-4.19732	+	12,21	2,0	PNRC2	0.000223753	TRUE	TRUE	TRUE
chr1	24161114	24161115	7.29212	+	0,0	17,23	PNRC2	2.46217e-05	TRUE	TRUE	TRUE
chr1	24161123	24161124	6.51266	+	0,0	25,3	PNRC2	0.00241567	TRUE	TRUE	TRUE
chr1	24161126	24161127	5.8159	+	0,0	12,4	PNRC2	0.00593144	TRUE	TRUE	TRUE
chr1	24161136	24161137	4.38583	+	1,0	21,11	PNRC2	0.000510925	TRUE	TRUE	TRUE
chr1	24161617	24161618	2.74278	+	2,2	16,17	PNRC2	0.00992111	TRUE	TRUE	TRUE
chr1	25539551	25539552	-3.76873	+	7,8	1,0	TMEM50A	0.00952126	FALSE	FALSE	FALSE
chr1	25559854	25559855	5.80131	+	0,0	4,11	TMEM50A	0.00516804	FALSE	FALSE	TRUE
chr1	25560162	25560163	5.63484	+	0,0	6,7	TMEM50A	0.00555035	FALSE	FALSE	TRUE
chr1	25683312	25683313	-5.06652	+	4,3	0,0	TMEM57	0.00802099	FALSE	FALSE	FALSE
chr1	25698470	25698471	5.17646	+	0,0	6,4	TMEM57	0.00404066	FALSE	FALSE	FALSE
chr1	26099342	26099343	-6.5578	-	19,18	0,0	STMN1	0.0116814	TRUE	TRUE	TRUE
chr1	26099886	26099887	2.14484	-	9,24	12,23	STMN1	0.0104972	TRUE	TRUE	TRUE
chr1	26100099	26100100	-2.66792	-	28,55	3,0	STMN1	0.0116628	TRUE	TRUE	TRUE
chr1	26100154	26100155	-2.33314	-	123217	9,7	STMN1	0.00321411	TRUE	TRUE	TRUE
chr1	26102736	26102737	-2.60072	-	40118	3,3	STMN1	0.00472253	TRUE	TRUE	TRUE
chr1	26102835	26102836	-3.45269	-	40,55	2,0	STMN1	0.00208661	TRUE	TRUE	TRUE
chr1	26102836	26102837	-2.92805	-	58,69	1,3	STMN1	0.00217013	TRUE	TRUE	TRUE
chr1	26102887	26102888	-3.30672	-	46,83	3,0	STMN1	0.00211789	TRUE	TRUE	TRUE
chr1	26103810	26103811	-3.01295	-	64107	2,3	STMN1	0.000892523	TRUE	TRUE	TRUE
chr1	26103811	26103812	-2.78289	-	67110	6,0	STMN1	0.00681001	TRUE	TRUE	TRUE
chr1	26103812	26103813	-2.94586	-	85108	3,3	STMN1	0.000792894	TRUE	TRUE	TRUE
chr1	26324291	26324292	-5.58787	+	4,6	0,0	PDIK1L	0.00794781	FALSE	FALSE	TRUE
chr1	26478937	26478938	-3.5782	+	16,13	2,0	SH3BGRL3	0.0101263	TRUE	TRUE	TRUE
chr1	26480184	26480185	-3.59714	+	7,8	1,0	SH3BGRL3	0.000742719	TRUE	TRUE	TRUE
chr1	26480197	26480198	-5.47944	+	4,7	0,0	SH3BGRL3	0.00348598	TRUE	TRUE	TRUE
chr1	26480372	26480373	2.56195	+	0,2	4,9	SH3BGRL3	0.0102973	TRUE	TRUE	TRUE
chr1	26480551	26480552	3.6657	+	0,1	8,7	SH3BGRL3	0.00186528	TRUE	TRUE	TRUE
chr1	26671645	26671646	-2.70623	+	213115	9,11	HMGN2	0.000156616	FALSE	FALSE	FALSE
chr1	26671661	26671662	-2.86056	+	52,45	1,4	HMGN2	0.00456264	FALSE	FALSE	FALSE
chr1	26671665	26671666	-2.42652	+	134,80	9,7	HMGN2	0.000675732	FALSE	FALSE	FALSE
chr1	26671676	26671677	-2.92472	+	43,38	1,3	HMGN2	0.00427728	FALSE	FALSE	FALSE
chr1	26672562	26672563	-3.13701	+	45,50	1,3	HMGN2	0.0017979	FALSE	FALSE	FALSE
chr1	26672806	26672807	-1.90553	+	74116	8,11	HMGN2	0.00456737	FALSE	FALSE	FALSE
chr1	26673206	26673207	-3.13256	+	21,26	2,0	HMGN2	0.00515419	FALSE	FALSE	FALSE
chr1	26673662	26673663	-3.27717	+	40,67	1,3	HMGN2	0.000912717	FALSE	FALSE	FALSE
chr1	26673723	26673724	-2.41991	+	58,96	7,4	HMGN2	0.000718622	FALSE	FALSE	FALSE
chr1	26673729	26673730	-6.01522	+	5,19	0,0	HMGN2	0.00476231	FALSE	FALSE	FALSE
chr1	26674207	26674208	-1.77104	+	61,99	11,7	HMGN2	0.00720952	FALSE	FALSE	FALSE
chr1	26674210	26674211	-2.93672	+	22,59	4,0	HMGN2	0.00524549	FALSE	FALSE	FALSE
chr1	26674319	26674320	2.819	+	3,7	6,20	HMGN2	0.00565858	FALSE	FALSE	FALSE
chr1	26674327	26674328	2.60391	+	4,7	12,14	HMGN2	0.00266615	FALSE	FALSE	FALSE
chr1	26674328	26674329	2.92443	+	2,2	9,4	HMGN2	0.00722086	FALSE	FALSE	FALSE
chr1	26674329	26674330	2.70179	+	4,6	15,11	HMGN2	0.00170217	FALSE	FALSE	FALSE
chr1	26674330	26674331	4.59409	+	0,4	15,23	HMGN2	5.47843e-05	FALSE	FALSE	FALSE
chr1	26674334	26674335	2.43046	+	3,14	27,9	HMGN2	0.0122949	FALSE	FALSE	FALSE
chr1	26674353	26674354	1.6424	+	32,38	40,44	HMGN2	0.00717926	FALSE	FALSE	FALSE
chr1	26674381	26674382	1.85569	+	20,26	31,33	HMGN2	0.00402671	FALSE	FALSE	FALSE
chr1	26674382	26674383	1.72178	+	23,28	27,37	HMGN2	0.0100465	FALSE	FALSE	FALSE
chr1	26674449	26674450	-3.0967	+	48,37	4,0	HMGN2	0.00402523	FALSE	FALSE	FALSE
chr1	26674588	26674589	-3.44778	+	15,16	1,0	HMGN2	0.0115011	FALSE	FALSE	FALSE
chr1	26675045	26675046	-5.09892	+	5,7	0,0	HMGN2	0.0114496	FALSE	FALSE	FALSE
chr1	26675150	26675151	-5.46378	+	10,5	0,0	HMGN2	0.0120539	FALSE	FALSE	FALSE
chr1	26675201	26675202	-5.56421	+	11,5	0,0	HMGN2	0.0114429	FALSE	FALSE	FALSE
chr1	26675216	26675217	-6.14537	+	7,19	0,0	HMGN2	0.00375199	FALSE	FALSE	FALSE
chr1	26675217	26675218	-5.34039	+	8,6	0,0	HMGN2	0.0114514	FALSE	FALSE	FALSE
chr1	26675241	26675242	-5.51716	+	8,8	0,0	HMGN2	0.00814555	FALSE	FALSE	FALSE
chr1	26675275	26675276	-5.31564	+	6,8	0,0	HMGN2	0.00872382	FALSE	FALSE	FALSE
chr1	26675281	26675282	-5.24204	+	8,5	0,0	HMGN2	0.0109068	FALSE	FALSE	FALSE
chr1	26675341	26675342	-5.10647	+	6,6	0,0	HMGN2	0.0115218	FALSE	FALSE	FALSE
chr1	26675360	26675361	-5.10627	+	6,6	0,0	HMGN2	0.0113119	FALSE	FALSE	FALSE
chr1	26675368	26675369	-5.09908	+	5,7	0,0	HMGN2	0.0110836	FALSE	FALSE	FALSE
chr1	26675457	26675458	-5.51711	+	8,8	0,0	HMGN2	0.00805029	FALSE	FALSE	FALSE
chr1	26675459	26675460	-5.32676	+	7,7	0,0	HMGN2	0.00967312	FALSE	FALSE	FALSE
chr1	26675463	26675464	-5.88741	+	9,12	0,0	HMGN2	0.01036	FALSE	FALSE	FALSE
chr1	26675471	26675472	-5.69801	+	10,8	0,0	HMGN2	0.00531675	FALSE	FALSE	FALSE
chr1	26675473	26675474	-5.29087	+	4,10	0,0	HMGN2	0.0109005	FALSE	FALSE	FALSE
chr1	26675480	26675481	-5.66056	+	7,11	0,0	HMGN2	0.00429625	FALSE	FALSE	FALSE
chr1	26675481	26675482	-6.03965	+	12,11	0,0	HMGN2	0.0112793	FALSE	FALSE	FALSE
chr1	26675489	26675490	-5.6606	+	7,11	0,0	HMGN2	0.00423575	FALSE	FALSE	FALSE
chr1	26675496	26675497	-5.32652	+	7,7	0,0	HMGN2	0.00932823	FALSE	FALSE	FALSE
chr1	26675514	26675515	-5.21594	+	6,7	0,0	HMGN2	0.00794322	FALSE	FALSE	FALSE
chr1	26675524	26675525	-5.32643	+	7,7	0,0	HMGN2	0.00921674	FALSE	FALSE	FALSE
chr1	26675555	26675556	-5.53088	+	9,7	0,0	HMGN2	0.00640184	FALSE	FALSE	FALSE
chr1	26675597	26675598	-5.7801	+	11,8	0,0	HMGN2	0.00358759	FALSE	FALSE	FALSE
chr1	26675602	26675603	-5.66046	+	7,11	0,0	HMGN2	0.00445122	FALSE	FALSE	FALSE
chr1	26675627	26675628	-5.32654	+	7,7	0,0	HMGN2	0.00936325	FALSE	FALSE	FALSE
chr1	26675687	26675688	-5.32703	+	7,7	0,0	HMGN2	0.0100726	FALSE	FALSE	FALSE
chr1	26965414	26965415	-5.39353	+	8,4	0,0	ARID1A	0.0104721	FALSE	FALSE	FALSE
chr1	26965565	26965566	-5.53531	+	5,8	0,0	ARID1A	0.00994092	FALSE	FALSE	FALSE
chr1	26966985	26966986	-5.95624	+	13,5	0,0	ARID1A	0.00360839	FALSE	FALSE	FALSE
chr1	26970300	26970301	5.75722	+	0,0	4,7	ARID1A	0.00461988	FALSE	FALSE	FALSE
chr1	26971928	26971929	-5.78542	+	12,4	0,0	ARID1A	0.00839146	FALSE	FALSE	FALSE
chr1	26972517	26972518	-6.44902	+	13,12	0,0	ARID1A	0.000463335	FALSE	FALSE	FALSE
chr1	26972671	26972672	-5.80946	+	9,7	0,0	ARID1A	0.0045554	FALSE	FALSE	FALSE
chr1	26978109	26978110	-5.52661	+	6,7	0,0	ARID1A	0.00824996	FALSE	FALSE	FALSE
chr1	26978346	26978347	-6.06984	+	8,11	0,0	ARID1A	0.00158878	FALSE	FALSE	FALSE
chr1	26978531	26978532	-5.74546	+	5,10	0,0	ARID1A	0.00739179	FALSE	FALSE	FALSE
chr1	26978675	26978676	-3.90503	+	12,14	1,0	ARID1A	0.00756378	FALSE	FALSE	FALSE
chr1	26978836	26978837	-5.89918	+	9,8	0,0	ARID1A	0.00236438	FALSE	FALSE	FALSE
chr1	26978901	26978902	-5.63488	+	6,8	0,0	ARID1A	0.00556331	FALSE	FALSE	FALSE
chr1	26979133	26979134	-5.40936	+	6,6	0,0	ARID1A	0.00884078	FALSE	FALSE	FALSE
chr1	26979435	26979436	-5.40197	+	7,5	0,0	ARID1A	0.00845226	FALSE	FALSE	FALSE
chr1	26979472	26979473	-2.61398	+	26,36	3,4	ARID1A	0.00811338	FALSE	FALSE	FALSE
chr1	26979476	26979477	-4.05958	+	11,18	1,0	ARID1A	0.00672526	FALSE	FALSE	FALSE
chr1	26979487	26979488	-6.08367	+	6,13	0,0	ARID1A	0.00257277	FALSE	FALSE	FALSE
chr1	26979550	26979551	-5.72138	+	8,7	0,0	ARID1A	0.00514782	FALSE	FALSE	FALSE
chr1	26979692	26979693	-5.72904	+	7,8	0,0	ARID1A	0.00542377	FALSE	FALSE	FALSE
chr1	26979696	26979697	-5.71354	+	9,6	0,0	ARID1A	0.00605086	FALSE	FALSE	FALSE
chr1	26979759	26979760	-5.824	+	7,9	0,0	ARID1A	0.00403784	FALSE	FALSE	FALSE
chr1	26980915	26980916	5.95389	+	0,0	7,4	ARID1A	0.00657087	FALSE	FALSE	FALSE
chr1	26980930	26980931	5.81131	+	0,0	3,9	ARID1A	0.00380066	FALSE	FALSE	FALSE
chr1	26980936	26980937	5.81073	+	0,0	3,9	ARID1A	0.00397598	FALSE	FALSE	FALSE
chr1	26980937	26980938	6.22926	+	0,0	6,9	ARID1A	0.00157547	FALSE	FALSE	FALSE
chr1	26980945	26980946	6.87748	+	0,0	6,20	ARID1A	0.000176007	FALSE	FALSE	FALSE
chr1	26980952	26980953	3.42156	+	1,2	3,27	ARID1A	0.00702378	FALSE	FALSE	FALSE
chr1	27141820	27141821	-5.73264	+	13,6	0,0	NUDC	0.00761917	FALSE	FALSE	FALSE
chr1	27144655	27144656	-3.53781	+	41,31	2,0	NUDC	0.00252289	FALSE	FALSE	FALSE
chr1	27145230	27145231	-6.67796	+	22,15	0,0	NUDC	0.000217725	FALSE	FALSE	FALSE
chr1	27145363	27145364	-6.85267	+	16,26	0,0	NUDC	0.000129118	FALSE	FALSE	FALSE
chr1	27603615	27603616	-6.02018	-	7,11	0,0	WASF2	0.00143233	FALSE	FALSE	FALSE
chr1	27605222	27605223	-6.02291	-	8,10	0,0	WASF2	0.00133465	FALSE	FALSE	FALSE
chr1	27605257	27605258	-5.75891	-	5,10	0,0	WASF2	0.00499559	FALSE	FALSE	FALSE
chr1	27606429	27606430	-3.91565	-	10,15	1,0	WASF2	0.0106325	FALSE	FALSE	FALSE
chr1	27606587	27606588	-5.5664	-	7,6	0,0	WASF2	0.0106383	FALSE	FALSE	FALSE
chr1	27611754	27611755	-5.6693	-	7,7	0,0	WASF2	0.00567409	FALSE	FALSE	FALSE
chr1	27627934	27627935	-5.66929	-	7,7	0,0	WASF2	0.00561376	FALSE	FALSE	FALSE
chr1	27689095	27689096	-5.94038	-	7,10	0,0	WASF2	0.00147246	FALSE	FALSE	FALSE
chr1	28021789	28021790	5.29747	+	0,0	3,7	STX12	0.00426306	FALSE	FALSE	TRUE
chr1	28022147	28022148	4.99736	+	0,0	4,4	STX12	0.00845169	FALSE	FALSE	TRUE
chr1	28399723	28399724	-6.16782	-	12,8	0,0	DNAJC8	0.0103737	FALSE	FALSE	FALSE
chr1	28399788	28399789	-3.48073	-	21,12	2,0	DNAJC8	0.0101079	FALSE	FALSE	FALSE
chr1	28428092	28428093	-4.17706	-	11,20	1,0	DNAJC8	0.00191046	FALSE	FALSE	FALSE
chr1	28432086	28432087	-3.93137	-	14,11	1,0	DNAJC8	0.00645988	FALSE	FALSE	FALSE
chr1	28436314	28436315	-6.025	+	12,7	0,0	ATPIF1	0.0118432	FALSE	FALSE	FALSE
chr1	28675361	28675362	-5.43421	+	5,7	0,0	PHACTR4	0.00504135	FALSE	FALSE	FALSE
chr1	28696397	28696398	-5.73443	+	10,5	0,0	PHACTR4	0.00121076	FALSE	FALSE	FALSE
chr1	28696969	28696970	-5.45122	+	3,9	0,0	PHACTR4	0.0113704	FALSE	FALSE	FALSE
chr1	28697188	28697189	3.03148	+	1,1	3,11	PHACTR4	0.00195844	FALSE	FALSE	FALSE
chr1	28698140	28698141	-5.99323	+	11,7	0,0	PHACTR4	0.00283761	FALSE	FALSE	FALSE
chr1	28699188	28699189	5.59238	+	0,0	3,7	PHACTR4	0.00346525	FALSE	FALSE	FALSE
chr1	28707974	28707975	2.03333	+	18,15	27,61	RCC1,SNHG3	0.0103046	TRUE	TRUE	FALSE
chr1	28708967	28708968	4.76839	+	1,0	7,23	SNHG3	0.00161432	TRUE	TRUE	FALSE
chr1	28709856	28709857	-3.74909	+	9,10	1,0	SNHG3	0.00983428	TRUE	TRUE	FALSE
chr1	28709899	28709900	-3.89199	+	10,11	1,0	SNHG3	0.00544351	TRUE	TRUE	FALSE
chr1	28717382	28717383	-6.11123	+	8,15	0,0	RCC1	0.0091167	FALSE	FALSE	FALSE
chr1	28717383	28717384	-5.8882	+	12,8	0,0	RCC1	0.0120555	FALSE	FALSE	FALSE
chr1	28730937	28730938	-3.34228	+	29,21	2,0	RCC1	0.00846239	FALSE	FALSE	FALSE
chr1	28731321	28731322	-6.56674	+	16,16	0,0	RCC1	0.000729434	FALSE	FALSE	FALSE
chr1	28731351	28731352	-6.49446	+	9,21	0,0	RCC1	0.00209747	FALSE	FALSE	FALSE
chr1	28734449	28734450	-5.90254	+	9,11	0,0	RCC1	0.0119938	FALSE	FALSE	FALSE
chr1	28736995	28736996	-3.73794	+	14,20	1,0	RCC1	0.0102401	FALSE	FALSE	FALSE
chr1	28737381	28737382	4.50485	+	2,0	17,4	RCC1	0.0053873	FALSE	FALSE	FALSE
chr1	28738013	28738014	3.7607	+	2,4	23,14	RCC1	0.000947944	FALSE	FALSE	FALSE
chr1	28780698	28780699	-3.49798	-	8,12	1,0	SNHG12	0.0111602	FALSE	FALSE	FALSE
chr1	28780715	28780716	-6.32044	-	16,7	0,0	SNHG12	0.00101517	FALSE	FALSE	FALSE
chr1	28889218	28889219	-5.18956	+	5,6	0,0	GMEB1	0.00899478	FALSE	FALSE	FALSE
chr1	28914424	28914425	-2.86744	+	101,56	3,11	GMEB1	0.00466019	FALSE	FALSE	FALSE
chr1	28914638	28914639	-5.62745	+	7,8	0,0	GMEB1	0.000622274	FALSE	FALSE	FALSE
chr1	29525126	29525127	-5.3085	+	4,4	0,0	PTPRU	0.00806028	TRUE	TRUE	TRUE
chr1	31584446	31584447	-5.13963	+	5,4	0,0	ZCCHC17	0.00399256	FALSE	FALSE	FALSE
chr1	31584479	31584480	4.93704	+	0,0	4,3	ZCCHC17	0.00826018	FALSE	FALSE	FALSE
chr1	31609906	31609907	-5.148	+	6,3	0,0	ZCCHC17	0.00614471	FALSE	FALSE	FALSE
chr1	32144937	32144938	-5.42296	-	6,6	0,0	PTP4A2	0.0117661	FALSE	FALSE	FALSE
chr1	32145394	32145395	-5.63898	-	9,5	0,0	PTP4A2	0.0088015	FALSE	FALSE	FALSE
chr1	32145659	32145660	-2.59068	-	24,26	3,3	PTP4A2	0.0085968	FALSE	FALSE	FALSE
chr1	32145676	32145677	-2.46937	-	28,18	3,3	PTP4A2	0.0114066	FALSE	FALSE	FALSE
chr1	32146555	32146556	3.18606	-	2,1	11,11	PTP4A2	0.00331522	FALSE	FALSE	FALSE
chr1	32154137	32154138	3.05808	-	3,4	7,40	PTP4A2	0.00839553	FALSE	FALSE	FALSE
chr1	32157260	32157261	2.89811	-	1,2	9,9	PTP4A2	0.0121821	FALSE	FALSE	FALSE
chr1	32157298	32157299	3.32725	-	10,3	6,99	PTP4A2	0.0109541	FALSE	FALSE	FALSE
chr1	32157639	32157640	5.95058	-	0,0	6,7	PTP4A2	0.00262949	FALSE	FALSE	FALSE
chr1	32176218	32176219	-4.15784	-	12,17	1,0	PTP4A2	0.00130832	FALSE	FALSE	FALSE
chr1	32176222	32176223	-5.64213	-	5,9	0,0	PTP4A2	0.00929482	FALSE	FALSE	FALSE
chr1	32176359	32176360	-5.91737	-	6,11	0,0	PTP4A2	0.00707165	FALSE	FALSE	FALSE
chr1	32176362	32176363	-5.91663	-	7,10	0,0	PTP4A2	0.00648676	FALSE	FALSE	FALSE
chr1	32176448	32176449	-4.72082	-	19,24	1,0	PTP4A2	0.00020216	FALSE	FALSE	FALSE
chr1	32176482	32176483	-3.32872	-	14,28	0,3	PTP4A2	0.00322194	FALSE	FALSE	FALSE
chr1	32176494	32176495	-2.91285	-	12,29	0,4	PTP4A2	0.00997521	FALSE	FALSE	FALSE
chr1	32176498	32176499	-6.5207	-	12,14	0,0	PTP4A2	0.000376031	FALSE	FALSE	FALSE
chr1	32176501	32176502	-6.77292	-	12,19	0,0	PTP4A2	0.000212156	FALSE	FALSE	FALSE
chr1	32176519	32176520	-3.82334	-	12,11	1,0	PTP4A2	0.00597021	FALSE	FALSE	FALSE
chr1	32405472	32405473	-5.63004	+	7,6	0,0	KPNA6	0.00381018	FALSE	FALSE	FALSE
chr1	32410572	32410573	-5.61063	+	10,3	0,0	KPNA6	0.00894327	FALSE	FALSE	FALSE
chr1	32412617	32412618	5.9065	+	0,0	6,7	KPNA6	0.00255235	FALSE	FALSE	FALSE
chr1	32413758	32413759	-6.15489	+	13,6	0,0	KPNA6	0.00171044	FALSE	FALSE	FALSE
chr1	32413851	32413852	-5.92305	+	9,7	0,0	KPNA6	0.000428425	FALSE	FALSE	FALSE
chr1	32414449	32414450	-5.51345	+	7,5	0,0	KPNA6	0.00938308	FALSE	FALSE	FALSE
chr1	32466951	32466952	-2.85874	+	44,44	4,0	EIF3I	0.00518056	FALSE	FALSE	FALSE
chr1	32469421	32469422	-6.23967	+	11,17	0,0	EIF3I	0.00400129	FALSE	FALSE	FALSE
chr1	32469740	32469741	-3.27549	+	22,39	2,0	EIF3I	0.00416503	FALSE	FALSE	FALSE
chr1	32530336	32530337	-5.66453	+	9,7	0,0	HDAC1	0.0101238	FALSE	FALSE	FALSE
chr1	32565178	32565179	-5.47783	+	7,7	0,0	HDAC1	0.00993055	FALSE	FALSE	FALSE
chr1	32565224	32565225	-5.47585	+	8,6	0,0	HDAC1	0.0101827	FALSE	FALSE	FALSE
chr1	32565765	32565766	-6.35729	+	12,14	0,0	HDAC1	0.00224029	FALSE	FALSE	FALSE
chr1	32567317	32567318	-3.93494	+	20,13	1,0	HDAC1	0.00371107	FALSE	FALSE	FALSE
chr1	32568994	32568995	-5.37041	+	8,5	0,0	HDAC1	0.0122173	FALSE	FALSE	FALSE
chr1	32569056	32569057	-5.47783	+	7,7	0,0	HDAC1	0.0102022	FALSE	FALSE	FALSE
chr1	32569067	32569068	-5.82965	+	11,7	0,0	HDAC1	0.00695424	FALSE	FALSE	FALSE
chr1	32569926	32569927	-5.75492	+	7,10	0,0	HDAC1	0.00675658	FALSE	FALSE	FALSE
chr1	32569940	32569941	-6.69665	+	16,17	0,0	HDAC1	0.000167744	FALSE	FALSE	FALSE
chr1	32569959	32569960	-2.8176	+	40,39	3,3	HDAC1	0.00121401	FALSE	FALSE	FALSE
chr1	32571224	32571225	-6.11813	+	11,11	0,0	HDAC1	0.00466437	FALSE	FALSE	FALSE
chr1	32571608	32571609	3.20907	+	2,2	6,17	HDAC1	0.00636882	FALSE	FALSE	FALSE
chr1	32571754	32571755	6.03316	+	0,0	3,9	HDAC1	0.0049777	FALSE	FALSE	FALSE
chr1	32572660	32572661	-6.1012	-	8,10	0,0	MARCKSL1	0.00334499	FALSE	FALSE	FALSE
chr1	32572667	32572668	-2.78598	-	16,17	1,3	MARCKSL1	0.00736161	FALSE	FALSE	FALSE
chr1	32572670	32572671	-6.002	-	9,8	0,0	MARCKSL1	0.00371829	FALSE	FALSE	FALSE
chr1	32572853	32572854	-5.73209	-	7,7	0,0	MARCKSL1	0.00700693	FALSE	FALSE	FALSE
chr1	32572952	32572953	-6.1389	-	12,7	0,0	MARCKSL1	0.00232232	FALSE	FALSE	FALSE
chr1	32573014	32573015	-6.18289	-	8,11	0,0	MARCKSL1	0.00224757	FALSE	FALSE	FALSE
chr1	32573183	32573184	-1.88162	-	50,45	8,14	MARCKSL1	0.0104443	FALSE	FALSE	FALSE
chr1	32573207	32573208	-2.58776	-	58,60	11,4	MARCKSL1	0.00351959	FALSE	FALSE	FALSE
chr1	32573271	32573272	-2.72554	-	19,29	3,3	MARCKSL1	0.00370538	FALSE	FALSE	FALSE
chr1	32574197	32574198	-3.12594	-	12,23	3,0	MARCKSL1	0.0108695	FALSE	FALSE	FALSE
chr1	32574275	32574276	-3.24947	-	29,23	4,0	MARCKSL1	0.0033705	FALSE	FALSE	FALSE
chr1	32574351	32574352	-3.10994	-	24,18	1,3	MARCKSL1	0.00156319	FALSE	FALSE	FALSE
chr1	32574375	32574376	-3.31681	-	39,33	2,4	MARCKSL1	0.000168398	FALSE	FALSE	FALSE
chr1	32831868	32831869	-5.04545	+	7,4	0,0	ZBTB8A	0.00794641	FALSE	FALSE	FALSE
chr1	32839067	32839068	3.34835	+	1,0	3,3	ZBTB8A	0.00924379	FALSE	FALSE	TRUE
chr1	32840291	32840292	-6.23287	+	21,6	0,0	ZBTB8A	0.00294726	FALSE	FALSE	TRUE
chr1	32840295	32840296	-6.0551	+	16,7	0,0	ZBTB8A	0.00610392	FALSE	FALSE	TRUE
chr1	32840304	32840305	-5.53311	+	7,8	0,0	ZBTB8A	0.00231877	FALSE	FALSE	TRUE
chr1	32840482	32840483	-5.27442	+	9,4	0,0	ZBTB8A	0.00471369	FALSE	FALSE	TRUE
chr1	32840795	32840796	-5.73192	+	12,6	0,0	ZBTB8A	0.00636268	FALSE	FALSE	TRUE
chr1	32841005	32841006	-5.04545	+	7,4	0,0	ZBTB8A	0.00794641	FALSE	FALSE	TRUE
chr1	32841428	32841429	-3.24821	+	107,50	3,4	ZBTB8A	2.66026e-05	FALSE	FALSE	TRUE
chr1	32841432	32841433	-2.02113	+	131,44	8,9	ZBTB8A	0.00522281	FALSE	FALSE	TRUE
chr1	32841438	32841439	-2.30775	+	90,37	6,4	ZBTB8A	0.00430605	FALSE	FALSE	TRUE
chr1	32843081	32843082	-5.74609	+	11,7	0,0	ZBTB8A	0.00612902	FALSE	FALSE	TRUE
chr1	32843304	32843305	-5.04545	+	7,4	0,0	ZBTB8A	0.00794641	FALSE	FALSE	TRUE
chr1	32843311	32843312	-5.09129	+	4,7	0,0	ZBTB8A	0.0104913	FALSE	FALSE	TRUE
chr1	32843329	32843330	-5.48079	+	10,5	0,0	ZBTB8A	0.011982	FALSE	FALSE	TRUE
chr1	32843743	32843744	5.59252	+	0,0	4,3	ZBTB8A	0.00495127	FALSE	FALSE	TRUE
chr1	32844091	32844092	3.24841	+	0,2	3,7	ZBTB8A	0.00353518	FALSE	FALSE	TRUE
chr1	33174817	33174818	5.11827	-	0,0	6,3	RNF19B	0.0120904	FALSE	FALSE	FALSE
chr1	33175384	33175385	-5.17238	-	5,3	0,0	RNF19B	0.00800216	FALSE	FALSE	FALSE
chr1	33562446	33562447	5.53709	-	0,0	6,4	PHC2	0.00666869	FALSE	FALSE	FALSE
chr1	33587934	33587935	-5.35344	-	6,4	0,0	PHC2	0.00202928	FALSE	FALSE	FALSE
chr1	35092140	35092141	-5.60615	-	7,4	0,0	C1orf212	0.0105445	FALSE	FALSE	FALSE
chr1	35353335	35353336	-5.85261	+	4,8	0,0	ZMYM1	0.00176999	FALSE	FALSE	FALSE
chr1	35353338	35353339	-3.70999	+	5,7	1,0	ZMYM1	0.0020711	FALSE	FALSE	FALSE
chr1	35422338	35422339	3.01417	-	3,2	16,7	SFPQ	0.0091855	FALSE	FALSE	FALSE
chr1	35422343	35422344	3.14301	-	4,4	25,14	SFPQ	0.000855339	FALSE	FALSE	FALSE
chr1	35422350	35422351	4.26241	-	2,0	6,17	SFPQ	0.00241533	FALSE	FALSE	FALSE
chr1	35422420	35422421	3.11784	-	5,5	16,30	SFPQ	0.00056483	FALSE	FALSE	FALSE
chr1	35422422	35422423	3.89508	-	3,2	7,33	SFPQ	0.00102371	FALSE	FALSE	FALSE
chr1	35422424	35422425	3.24581	-	3,2	9,17	SFPQ	0.00466559	FALSE	FALSE	FALSE
chr1	35422425	35422426	3.83917	-	1,2	16,9	SFPQ	0.00224159	FALSE	FALSE	FALSE
chr1	35422428	35422429	3.39086	-	1,2	9,9	SFPQ	0.00781992	FALSE	FALSE	FALSE
chr1	35422430	35422431	4.56228	-	0,1	7,9	SFPQ	0.00130216	FALSE	FALSE	FALSE
chr1	35422442	35422443	3.86982	-	0,1	6,4	SFPQ	0.00710044	FALSE	FALSE	FALSE
chr1	35422453	35422454	4.10693	-	0,2	6,14	SFPQ	0.00464084	FALSE	FALSE	FALSE
chr1	35422455	35422456	2.95608	-	2,3	7,14	SFPQ	0.00955206	FALSE	FALSE	FALSE
chr1	35422471	35422472	2.3462	-	12,20	17,65	SFPQ	0.00419659	FALSE	FALSE	FALSE
chr1	35422584	35422585	3.51471	-	2,0	7,7	SFPQ	0.0119862	FALSE	FALSE	FALSE
chr1	35422598	35422599	3.50497	-	4,8	24,47	SFPQ	2.12987e-05	FALSE	FALSE	FALSE
chr1	35422599	35422600	3.76213	-	0,2	7,9	SFPQ	0.00653199	FALSE	FALSE	FALSE
chr1	35422601	35422602	3.26147	-	2,3	9,17	SFPQ	0.00436957	FALSE	FALSE	FALSE
chr1	35422602	35422603	3.74683	-	2,3	9,27	SFPQ	0.00163057	FALSE	FALSE	FALSE
chr1	35422603	35422604	4.23711	-	1,2	12,20	SFPQ	0.000893669	FALSE	FALSE	FALSE
chr1	35422609	35422610	4.59615	-	2,2	13,40	SFPQ	1.34815e-05	FALSE	FALSE	FALSE
chr1	35422610	35422611	3.04384	-	5,3	8,27	SFPQ	0.00917642	FALSE	FALSE	FALSE
chr1	35422611	35422612	4.02289	-	2,1	11,17	SFPQ	0.00117886	FALSE	FALSE	FALSE
chr1	35422622	35422623	2.4174	-	15,10	15,54	SFPQ	0.00440573	FALSE	FALSE	FALSE
chr1	35422633	35422634	2.28327	-	34,28	25128	SFPQ	0.00776494	FALSE	FALSE	FALSE
chr1	35422696	35422697	-1.98492	-	43,47	9,3	SFPQ	0.0084521	FALSE	FALSE	FALSE
chr1	35425260	35425261	-3.45632	-	29,36	3,0	SFPQ	0.000705869	FALSE	FALSE	FALSE
chr1	35425299	35425300	-5.95833	-	10,10	0,0	SFPQ	0.00591947	FALSE	FALSE	FALSE
chr1	35426221	35426222	-1.72389	-	68143	19,14	SFPQ	0.0091073	FALSE	FALSE	FALSE
chr1	35427386	35427387	-3.07912	-	20,30	3,0	SFPQ	0.00881005	FALSE	FALSE	FALSE
chr1	35427545	35427546	-2.59922	-	35,24	2,3	SFPQ	0.00800368	FALSE	FALSE	FALSE
chr1	35430580	35430581	-7.43995	-	23,34	0,0	SFPQ	1.14944e-05	FALSE	FALSE	FALSE
chr1	35430602	35430603	-5.24104	-	36,48	1,0	SFPQ	3.44968e-06	FALSE	FALSE	FALSE
chr1	35430622	35430623	-6.15399	-	11,12	0,0	SFPQ	0.00299369	FALSE	FALSE	FALSE
chr1	35430665	35430666	-5.8963	-	11,8	0,0	SFPQ	0.0087122	FALSE	FALSE	FALSE
chr1	35430804	35430805	-6.00466	-	7,14	0,0	SFPQ	0.00611996	FALSE	FALSE	FALSE
chr1	35430875	35430876	-7.60182	-	33,30	0,0	SFPQ	3.11053e-05	FALSE	FALSE	FALSE
chr1	35430883	35430884	-4.16384	-	12,28	1,0	SFPQ	0.00612898	FALSE	FALSE	FALSE
chr1	35430918	35430919	-6.72742	-	20,14	0,0	SFPQ	0.000601726	FALSE	FALSE	FALSE
chr1	35430967	35430968	-6.65092	-	21,11	0,0	SFPQ	0.00112728	FALSE	FALSE	FALSE
chr1	35643226	35643227	-5.61736	+	8,6	0,0	ZMYM4	0.0106637	TRUE	TRUE	TRUE
chr1	35657853	35657854	-5.61736	+	7,7	0,0	ZMYM4	0.0111333	TRUE	TRUE	TRUE
chr1	35658275	35658276	-5.71494	+	8,7	0,0	ZMYM4	0.00777541	TRUE	TRUE	TRUE
chr1	35658305	35658306	-6.12309	+	11,9	0,0	ZMYM4	0.00379659	TRUE	TRUE	TRUE
chr1	35841396	35841397	3.77145	-	3,0	15,17	PSMB2	0.00370835	FALSE	FALSE	FALSE
chr1	35843442	35843443	-3.66618	-	9,11	1,0	PSMB2	0.0109955	FALSE	FALSE	FALSE
chr1	35874550	35874551	-3.89202	-	14,10	1,0	PSMB2	0.00210032	FALSE	FALSE	FALSE
chr1	35879618	35879619	-4.02245	-	19,8	1,0	PSMB2	0.00650252	FALSE	FALSE	FALSE
chr1	35879643	35879644	-3.73917	-	15,7	1,0	PSMB2	0.00977049	FALSE	FALSE	FALSE
chr1	35879652	35879653	-3.92564	-	25,20	2,0	PSMB2	0.00557479	FALSE	FALSE	FALSE
chr1	35952168	35952169	-5.61393	-	3,7	0,0	C1orf216	0.00464749	FALSE	FALSE	TRUE
chr1	35952335	35952336	-5.88275	-	6,6	0,0	C1orf216	0.00440611	FALSE	FALSE	TRUE
chr1	35952396	35952397	-4.01866	-	5,10	1,0	C1orf216	0.0012128	FALSE	FALSE	TRUE
chr1	35953748	35953749	-5.30958	-	5,3	0,0	C1orf216	0.00450384	FALSE	FALSE	TRUE
chr1	36130845	36130846	-5.17456	+	5,3	0,0	EIF2C1	0.00854222	FALSE	FALSE	FALSE
chr1	36145280	36145281	-4.99147	+	3,4	0,0	EIF2C1	0.00854222	FALSE	FALSE	FALSE
chr1	36153702	36153703	-5.17726	+	4,4	0,0	EIF2C1	0.0043799	FALSE	FALSE	FALSE
chr1	36247746	36247747	-5.12403	+	3,6	0,0	EIF2C3	0.00995689	FALSE	FALSE	FALSE
chr1	36251930	36251931	-5.75216	+	6,8	0,0	EIF2C3	0.00745086	FALSE	FALSE	FALSE
chr1	36252112	36252113	-5.533	+	5,7	0,0	EIF2C3	0.00718185	FALSE	FALSE	TRUE
chr1	36252199	36252200	-5.40129	+	6,5	0,0	EIF2C3	0.00399635	FALSE	FALSE	TRUE
chr1	36274415	36274416	-5.40108	+	7,4	0,0	EIF2C3	0.00399635	FALSE	FALSE	FALSE
chr1	36277990	36277991	-5.62183	+	9,4	0,0	EIF2C3	0.00920143	FALSE	FALSE	FALSE
chr1	36327292	36327293	-6.61417	+	13,16	0,0	ADPRHL2	0.000194813	FALSE	FALSE	FALSE
chr1	36330653	36330654	-6.07238	+	8,12	0,0	ADPRHL2	0.00259992	FALSE	FALSE	FALSE
chr1	36331753	36331754	-5.69826	+	8,7	0,0	ADPRHL2	0.0111626	FALSE	FALSE	FALSE
chr1	38046079	38046080	-5.41065	+	4,7	0,0	C1orf122	0.00824268	FALSE	FALSE	TRUE
chr1	38046893	38046894	-3.65992	+	6,12	1,0	C1orf122	0.0103601	FALSE	FALSE	TRUE
chr1	38047313	38047314	-2.73152	+	6,17	0,3	C1orf122	0.00625631	FALSE	FALSE	FALSE
chr1	38047403	38047404	-5.48879	+	7,4	0,0	C1orf122	0.0107911	FALSE	FALSE	FALSE
chr1	38047636	38047637	5.65957	+	0,0	3,9	C1orf122	0.00326617	FALSE	FALSE	FALSE
chr1	39077845	39077846	-5.40667	-	3,4	0,0	RRAGC	0.00415233	FALSE	FALSE	FALSE
chr1	39266990	39266991	-2.5343	+	38,36	3,3	NDUFS5	0.00347887	FALSE	FALSE	FALSE
chr1	39267185	39267186	1.76932	+	20,46	38,61	NDUFS5	0.00138005	FALSE	FALSE	FALSE
chr1	39272658	39272659	-1.7773	+	39,58	6,7	NDUFS5	0.00408657	FALSE	FALSE	FALSE
chr1	39272768	39272769	-6.60268	+	16,16	0,0	NDUFS5	0.000777125	FALSE	FALSE	FALSE
chr1	39272844	39272845	-3.2368	+	14,29	2,0	NDUFS5	0.00620529	FALSE	FALSE	FALSE
chr1	39799170	39799171	6.72122	-	0,0	9,9	PABPC4	0.000910226	FALSE	FALSE	FALSE
chr1	39800040	39800041	-3.2442	-	20,19	2,0	PABPC4	0.00990937	FALSE	FALSE	FALSE
chr1	39800376	39800377	-3.79184	-	18,12	1,0	PABPC4	0.00823849	FALSE	FALSE	FALSE
chr1	39800398	39800399	-4.09965	-	16,22	1,0	PABPC4	0.00212501	FALSE	FALSE	FALSE
chr1	39800619	39800620	-5.57077	-	8,7	0,0	PABPC4	0.0107451	FALSE	FALSE	FALSE
chr1	39800622	39800623	-6.43923	-	12,16	0,0	PABPC4	0.000944855	FALSE	FALSE	FALSE
chr1	39801919	39801920	-5.66786	-	9,7	0,0	PABPC4	0.0107848	FALSE	FALSE	FALSE
chr1	39801959	39801960	-5.46773	-	7,7	0,0	PABPC4	0.00927836	FALSE	FALSE	FALSE
chr1	39802724	39802725	-5.56005	-	7,8	0,0	PABPC4	0.00896853	FALSE	FALSE	FALSE
chr1	39802781	39802782	-3.66831	-	13,15	1,0	PABPC4	0.0111175	FALSE	FALSE	FALSE
chr1	39803434	39803435	-6.57038	-	18,12	0,0	PABPC4	0.000568663	FALSE	FALSE	FALSE
chr1	39803448	39803449	-3.86488	-	16,16	1,0	PABPC4	0.00704827	FALSE	FALSE	FALSE
chr1	39803461	39803462	-3.66217	-	12,16	1,0	PABPC4	0.0106055	FALSE	FALSE	FALSE
chr1	39803517	39803518	-3.7161	-	13,16	1,0	PABPC4	0.0086142	FALSE	FALSE	FALSE
chr1	39803591	39803592	-5.53868	-	5,10	0,0	PABPC4	0.0106855	FALSE	FALSE	FALSE
chr1	39810681	39810682	3.66061	-	2,0	7,9	PABPC4	0.00743834	FALSE	FALSE	FALSE
chr1	39810684	39810685	3.48805	-	2,0	7,7	PABPC4	0.0114511	FALSE	FALSE	FALSE
chr1	39810793	39810794	-5.67906	-	10,6	0,0	PABPC4	0.0121747	FALSE	FALSE	FALSE
chr1	39810832	39810833	-3.06322	-	20,32	3,0	PABPC4	0.00682659	FALSE	FALSE	FALSE
chr1	39814034	39814035	-3.79671	-	12,19	1,0	PABPC4	0.00907832	FALSE	FALSE	FALSE
chr1	39814073	39814074	-5.78082	-	12,5	0,0	PABPC4	0.012303	FALSE	FALSE	FALSE
chr1	39814181	39814182	-5.95543	-	8,12	0,0	PABPC4	0.00502767	FALSE	FALSE	FALSE
chr1	39814419	39814420	-5.46777	-	7,7	0,0	PABPC4	0.00951822	FALSE	FALSE	FALSE
chr1	39814432	39814433	-5.7277	-	7,10	0,0	PABPC4	0.00709243	FALSE	FALSE	FALSE
chr1	39815012	39815013	-5.57071	-	8,7	0,0	PABPC4	0.0104852	FALSE	FALSE	FALSE
chr1	40310407	40310408	-5.91738	+	7,7	0,0	CAP1	0.00256696	TRUE	TRUE	FALSE
chr1	40310654	40310655	-5.68096	+	8,4	0,0	CAP1	0.00743871	TRUE	TRUE	FALSE
chr1	40311577	40311578	-3.63282	-	5,3	1,0	PPT1	0.00870177	TRUE	TRUE	TRUE
chr1	40335393	40335394	-3.47839	-	8,10	3,0	PPT1	0.00846367	TRUE	TRUE	TRUE
chr1	40335394	40335395	-3.6184	-	3,5	1,0	PPT1	0.00744692	TRUE	TRUE	TRUE
chr1	40530832	40530833	5.61083	+	0,0	7,9	ZMPSTE24	0.00225694	FALSE	FALSE	FALSE
chr1	40531620	40531621	5.69588	+	0,0	8,9	ZMPSTE24	0.00387391	FALSE	FALSE	FALSE
chr1	40532381	40532382	5.7883	+	0,0	4,14	ZMPSTE24	0.0110059	FALSE	FALSE	FALSE
chr1	42920764	42920765	-6.19514	+	15,8	0,0	YBX1	0.00775467	FALSE	FALSE	FALSE
chr1	42920909	42920910	-7.04702	+	15,31	0,0	YBX1	0.000390809	FALSE	FALSE	FALSE
chr1	42920952	42920953	-6.82608	+	20,17	0,0	YBX1	0.00124269	FALSE	FALSE	FALSE
chr1	42920963	42920964	-6.1043	+	10,13	0,0	YBX1	0.00675294	FALSE	FALSE	FALSE
chr1	42934529	42934530	-5.9519	+	5,17	0,0	YBX1	0.0123196	FALSE	FALSE	FALSE
chr1	42935016	42935017	-2.67736	+	116,81	13,3	YBX1	0.000560452	FALSE	FALSE	FALSE
chr1	42935194	42935195	-2.64976	+	37,33	2,3	YBX1	0.00683614	FALSE	FALSE	FALSE
chr1	42939044	42939045	-3.77177	+	13,20	1,0	YBX1	0.0105637	FALSE	FALSE	FALSE
chr1	42939047	42939048	-6.70044	+	12,24	0,0	YBX1	0.00164859	FALSE	FALSE	FALSE
chr1	42939134	42939135	-4.16432	+	19,24	1,0	YBX1	0.00177845	FALSE	FALSE	FALSE
chr1	42939138	42939139	-2.41902	+	43,37	4,3	YBX1	0.00469537	FALSE	FALSE	FALSE
chr1	42939150	42939151	-3.94424	+	27,42	2,0	YBX1	0.000272208	FALSE	FALSE	FALSE
chr1	42939151	42939152	-4.98674	+	118148	4,0	YBX1	1.61339e-08	FALSE	FALSE	FALSE
chr1	42939233	42939234	-2.47204	+	35,41	7,0	YBX1	0.00906545	FALSE	FALSE	FALSE
chr1	42939234	42939235	-2.23017	+	28,59	4,4	YBX1	0.00725246	FALSE	FALSE	FALSE
chr1	42939237	42939238	-4.54112	+	16,43	1,0	YBX1	0.000425183	FALSE	FALSE	FALSE
chr1	42939251	42939252	-2.37008	+	68,85	16,0	YBX1	0.00899892	FALSE	FALSE	FALSE
chr1	42939282	42939283	-2.21686	+	65,39	7,4	YBX1	0.00655435	FALSE	FALSE	FALSE
chr1	43597474	43597475	-6.24707	+	12,15	0,0	CDC20	0.00748803	FALSE	FALSE	FALSE
chr1	43597817	43597818	-6.61443	+	19,16	0,0	CDC20	0.00352543	FALSE	FALSE	FALSE
chr1	43597828	43597829	-2.22644	+	43,31	2,4	CDC20	0.00448095	FALSE	FALSE	FALSE
chr1	43597842	43597843	-5.88782	+	11,10	0,0	CDC20	0.00882627	FALSE	FALSE	FALSE
chr1	43598068	43598069	-5.95323	+	12,10	0,0	CDC20	0.00711256	FALSE	FALSE	FALSE
chr1	43598492	43598493	-6.01209	+	16,7	0,0	CDC20	0.00948655	FALSE	FALSE	FALSE
chr1	43598619	43598620	1.7532	+	12,16	9,30	CDC20	0.0121811	FALSE	FALSE	FALSE
chr1	43598637	43598638	2.20446	+	11,10	8,33	CDC20	0.00309112	FALSE	FALSE	FALSE
chr1	43601248	43601249	-2.53384	+	40,35	1,4	CDC20	0.00141625	FALSE	FALSE	FALSE
chr1	43601309	43601310	-6.19961	+	6,20	0,0	CDC20	0.00648253	FALSE	FALSE	FALSE
chr1	43601415	43601416	3.27327	+	3,3	9,14	CDC20	0.00212101	FALSE	FALSE	FALSE
chr1	43601417	43601418	3.97924	+	2,1	3,20	CDC20	0.00186019	FALSE	FALSE	FALSE
chr1	43601907	43601908	5.74287	-	0,0	12,4	ELOVL1	0.00550323	TRUE	TRUE	TRUE
chr1	43601953	43601954	6.42007	-	0,0	4,27	ELOVL1	0.00204679	TRUE	TRUE	TRUE
chr1	43602059	43602060	-2.4158	-	8,6	2,3	ELOVL1	0.0117768	TRUE	TRUE	TRUE
chr1	43603491	43603492	5.56137	-	0,0	8,7	ELOVL1	0.00480392	TRUE	TRUE	TRUE
chr1	43858048	43858049	3.35679	+	1,0	7,11	PTPRF	0.0101041	TRUE	TRUE	TRUE
chr1	43860685	43860686	5.67911	+	0,0	6,9	PTPRF	0.0042905	TRUE	TRUE	TRUE
chr1	43860741	43860742	5.86367	+	0,0	9,7	PTPRF	0.00391587	TRUE	TRUE	TRUE
chr1	43861521	43861522	5.61277	+	0,0	4,11	PTPRF	0.004624	TRUE	TRUE	TRUE
chr1	43901311	43901312	-5.74723	+	9,5	0,0	KDM4A	0.00908935	FALSE	FALSE	FALSE
chr1	43903974	43903975	-5.63284	+	7,6	0,0	KDM4A	0.00740139	FALSE	FALSE	TRUE
chr1	43904769	43904770	4.16601	+	1,0	4,17	KDM4A	0.00499815	FALSE	FALSE	FALSE
chr1	43905328	43905329	-5.82387	+	6,9	0,0	KDM4A	0.00828457	FALSE	FALSE	FALSE
chr1	43907429	43907430	-5.64604	+	9,4	0,0	KDM4A	0.0109036	FALSE	FALSE	TRUE
chr1	43927330	43927331	6.29295	+	0,0	3,17	KDM4A	0.00245223	FALSE	FALSE	FALSE
chr1	43936156	43936157	-5.72261	+	5,9	0,0	KDM4A	0.0108423	FALSE	FALSE	TRUE
chr1	43943654	43943655	6.41506	+	0,0	4,17	KDM4A	0.0010395	FALSE	FALSE	FALSE
chr1	44213254	44213255	-3.55405	+	10,8	1,0	ATP6V0B	0.0113229	FALSE	FALSE	FALSE
chr1	44213256	44213257	-5.56959	+	7,6	0,0	ATP6V0B	0.011055	FALSE	FALSE	FALSE
chr1	44213309	44213310	-3.01947	+	15,8	2,0	ATP6V0B	0.0103729	FALSE	FALSE	FALSE
chr1	44213315	44213316	-3.14339	+	20,16	3,0	ATP6V0B	0.000305887	FALSE	FALSE	FALSE
chr1	44213350	44213351	-4.02276	+	14,11	1,0	ATP6V0B	0.000632023	FALSE	FALSE	FALSE
chr1	44214374	44214375	-3.16337	+	13,12	2,0	ATP6V0B	0.00325757	FALSE	FALSE	FALSE
chr1	44214856	44214857	-2.68822	+	27,24	6,0	ATP6V0B	0.00655559	FALSE	FALSE	FALSE
chr1	44214889	44214890	-3.15603	+	17,19	3,0	ATP6V0B	0.000292535	FALSE	FALSE	FALSE
chr1	44215035	44215036	-3.62715	+	11,8	1,0	ATP6V0B	0.00751885	FALSE	FALSE	FALSE
chr1	44215356	44215357	-2.4146	+	24,18	3,3	ATP6V0B	0.00371359	FALSE	FALSE	FALSE
chr1	44216314	44216315	2.72482	+	2,6	17,27	ATP6V0B	0.00213355	FALSE	FALSE	FALSE
chr1	44216315	44216316	2.58797	+	5,2	17,17	ATP6V0B	0.000362031	FALSE	FALSE	FALSE
chr1	45749523	45749524	2.64612	-	6,5	15,44	PRDX1	0.0074097	TRUE	TRUE	TRUE
chr1	45749561	45749562	-2.55637	-	29,23	9,0	PRDX1	0.00973345	TRUE	TRUE	TRUE
chr1	45757225	45757226	-2.12033	-	27,44	13,3	PRDX1	0.00632433	TRUE	TRUE	FALSE
chr1	45759944	45759945	-6.06037	-	6,11	0,0	PRDX1	0.005235	TRUE	TRUE	TRUE
chr1	45865985	45865986	6.36048	-	0,0	4,17	GPBP1L1	0.00392844	FALSE	FALSE	FALSE
chr1	45866039	45866040	4.63702	-	2,2	4109	GPBP1L1	0.00246601	FALSE	FALSE	FALSE
chr1	45866532	45866533	-4.10731	-	31,30	3,0	GPBP1L1	0.000454122	FALSE	FALSE	FALSE
chr1	45866618	45866619	-5.9004	-	8,7	0,0	GPBP1L1	0.00491465	FALSE	FALSE	FALSE
chr1	45867853	45867854	-4.46558	-	15,14	1,0	GPBP1L1	0.000701392	FALSE	FALSE	FALSE
chr1	45878648	45878649	-5.69579	-	6,7	0,0	GPBP1L1	0.0107853	FALSE	FALSE	FALSE
chr1	45880718	45880719	-6.30853	-	10,10	0,0	GPBP1L1	0.00240908	FALSE	FALSE	FALSE
chr1	45892908	45892909	-5.80172	-	7,7	0,0	GPBP1L1	0.00910732	FALSE	FALSE	FALSE
chr1	45892942	45892943	-3.99534	-	10,11	1,0	GPBP1L1	0.0078441	FALSE	FALSE	FALSE
chr1	45892951	45892952	-6.44437	-	11,11	0,0	GPBP1L1	0.00142875	FALSE	FALSE	FALSE
chr1	45897334	45897335	-5.89866	-	7,8	0,0	GPBP1L1	0.00476519	FALSE	FALSE	FALSE
chr1	45898723	45898724	4.19389	-	0,2	3,40	GPBP1L1	0.00706483	FALSE	FALSE	FALSE
chr1	45932354	45932355	4.74926	+	1,0	6,23	TMEM69	0.00998397	FALSE	FALSE	FALSE
chr1	46266097	46266098	-5.4992	+	7,4	0,0	MAST2	0.00192046	FALSE	FALSE	FALSE
chr1	46273199	46273200	6.0952	+	0,0	7,9	MAST2	0.000923037	FALSE	FALSE	FALSE
chr1	46273694	46273695	-5.49491	+	5,6	0,0	MAST2	0.00109204	FALSE	FALSE	FALSE
chr1	46517003	46517004	4.51083	-	0,1	3,37	LRRC41	0.00791411	TRUE	TRUE	TRUE
chr1	46519426	46519427	-5.96046	-	7,7	0,0	LRRC41	0.000507867	TRUE	TRUE	TRUE
chr1	46548486	46548487	-7.28926	+	24,38	0,0	UQCRH	0.000817045	FALSE	FALSE	FALSE
chr1	46579146	46579147	-5.88834	+	7,8	0,0	NSUN4	0.00267647	FALSE	FALSE	FALSE
chr1	46583256	46583257	-5.31207	+	6,4	0,0	NSUN4	0.00274813	FALSE	FALSE	FALSE
chr1	46583308	46583309	-5.31246	+	6,4	0,0	NSUN4	0.0023832	FALSE	FALSE	FALSE
chr1	46600235	46600236	6.51282	+	0,0	4,20	NSUN4	0.00204487	FALSE	FALSE	FALSE
chr1	46600279	46600280	5.92326	+	0,0	4,11	NSUN4	0.00242582	FALSE	FALSE	FALSE
chr1	46601502	46601503	-5.675	+	9,4	0,0	NSUN4	0.0041668	FALSE	FALSE	FALSE
chr1	46601973	46601974	-5.44845	+	5,6	0,0	NSUN4	0.00196761	FALSE	FALSE	FALSE
chr1	46832480	46832481	-5.25971	-	3,6	0,0	MKNK1	0.0113276	FALSE	FALSE	FALSE
chr1	46913952	46913953	-5.96787	-	6,8	0,0	KIAA0494	0.00154307	FALSE	FALSE	FALSE
chr1	46914069	46914070	-4.03986	-	12,5	1,0	KIAA0494	0.0102537	FALSE	FALSE	FALSE
chr1	46916065	46916066	-5.8764	-	6,7	0,0	KIAA0494	0.0046788	FALSE	FALSE	FALSE
chr1	46916353	46916354	5.22822	-	0,0	3,7	KIAA0494	0.00884914	FALSE	FALSE	FALSE
chr1	46922783	46922784	-5.9054	-	7,6	0,0	KIAA0494	0.00462905	FALSE	FALSE	TRUE
chr1	46957230	46957231	-5.74448	-	5,7	0,0	KIAA0494	0.00200571	FALSE	FALSE	FALSE
chr1	46957282	46957283	-6.04959	-	9,5	0,0	KIAA0494	0.00227902	FALSE	FALSE	FALSE
chr1	47572175	47572176	-6.02396	+	8,6	0,0	CMPK1	0.00605851	FALSE	FALSE	FALSE
chr1	47572205	47572206	-6.01787	+	7,7	0,0	CMPK1	0.00544682	FALSE	FALSE	FALSE
chr1	47572248	47572249	-5.68617	+	7,4	0,0	CMPK1	0.0112411	FALSE	FALSE	FALSE
chr1	47616200	47616201	5.32078	+	0,0	4,7	CMPK1	0.010597	FALSE	FALSE	FALSE
chr1	47616370	47616371	-5.90946	+	6,7	0,0	CMPK1	0.0086448	FALSE	FALSE	FALSE
chr1	51474582	51474583	-5.90039	+	7,8	0,0	RNF11	0.0112117	TRUE	TRUE	TRUE
chr1	51474645	51474646	-4.28596	+	10,16	1,0	RNF11	0.00404701	TRUE	TRUE	TRUE
chr1	51474885	51474886	-4.07056	+	12,10	1,0	RNF11	0.00551179	TRUE	TRUE	TRUE
chr1	51474955	51474956	-6.62941	+	12,13	0,0	RNF11	0.00102535	TRUE	TRUE	TRUE
chr1	51475008	51475009	-5.70593	+	7,6	0,0	RNF11	0.00945868	TRUE	TRUE	TRUE
chr1	51475017	51475018	-4.45856	+	15,14	1,0	RNF11	0.00303686	TRUE	TRUE	TRUE
chr1	51475048	51475049	-5.70595	+	7,6	0,0	RNF11	0.00960697	TRUE	TRUE	TRUE
chr1	51475091	51475092	-5.90039	+	7,8	0,0	RNF11	0.0121069	TRUE	TRUE	TRUE
chr1	51508330	51508331	-6.1781	+	11,7	0,0	RNF11	0.00540456	TRUE	TRUE	TRUE
chr1	51509516	51509517	-5.99631	+	8,8	0,0	RNF11	0.0101538	TRUE	TRUE	FALSE
chr1	51509672	51509673	-3.71567	+	16,16	2,0	RNF11	0.00600779	TRUE	TRUE	FALSE
chr1	51595006	51595007	-5.58656	-	5,6	0,0	EPS15	0.00108691	FALSE	FALSE	FALSE
chr1	52010871	52010872	-5.1961	+	5,4	0,0	OSBPL9	0.00685377	FALSE	FALSE	FALSE
chr1	52019556	52019557	-5.20382	+	6,3	0,0	OSBPL9	0.0103802	FALSE	FALSE	FALSE
chr1	52024846	52024847	-5.71035	+	6,7	0,0	OSBPL9	0.00576945	FALSE	FALSE	FALSE
chr1	52026045	52026046	-2.60291	+	19,20	3,3	OSBPL9	0.00217844	FALSE	FALSE	FALSE
chr1	52026050	52026051	-3.62519	+	7,9	1,0	OSBPL9	0.0117595	FALSE	FALSE	FALSE
chr1	52026352	52026353	-5.19622	+	5,4	0,0	OSBPL9	0.00705218	FALSE	FALSE	FALSE
chr1	52259249	52259250	-3.59522	-	16,15	2,0	TXNDC12	0.00468487	FALSE	FALSE	FALSE
chr1	52293390	52293391	-6.26126	-	11,9	0,0	TXNDC12	0.00499514	FALSE	FALSE	FALSE
chr1	52293424	52293425	-3.63431	-	15,17	2,0	TXNDC12	0.00340574	FALSE	FALSE	FALSE
chr1	52476006	52476007	-5.14673	+	4,4	0,0	ZFYVE9	0.00781259	TRUE	TRUE	TRUE
chr1	52589055	52589056	-6.30149	-	16,6	0,0	CC2D1B	8.29048e-06	FALSE	FALSE	FALSE
chr1	52589060	52589061	-5.66275	-	7,7	0,0	CC2D1B	0.000506161	FALSE	FALSE	FALSE
chr1	52589206	52589207	-5.55613	-	9,4	0,0	CC2D1B	0.00100629	FALSE	FALSE	FALSE
chr1	53061815	53061816	6.0994	+	0,0	6,4	ZYG11B	0.00234063	FALSE	FALSE	TRUE
chr1	53062136	53062137	-4.09092	+	29,8	1,0	ZYG11B	0.00179734	FALSE	FALSE	TRUE
chr1	53062145	53062146	-5.94139	+	13,6	0,0	ZYG11B	0.000256457	FALSE	FALSE	TRUE
chr1	53062224	53062225	-5.52097	+	10,4	0,0	ZYG11B	0.00197841	FALSE	FALSE	TRUE
chr1	53062233	53062234	-2.02435	+	26,16	3,3	ZYG11B	0.00334946	FALSE	FALSE	TRUE
chr1	53062277	53062278	-5.42187	+	7,6	0,0	ZYG11B	0.0024265	FALSE	FALSE	TRUE
chr1	53062287	53062288	-5.43448	+	6,7	0,0	ZYG11B	0.00286871	FALSE	FALSE	TRUE
chr1	53062890	53062891	-5.30461	+	7,5	0,0	ZYG11B	0.00402396	FALSE	FALSE	TRUE
chr1	53063590	53063591	5.78142	+	0,0	3,7	ZYG11B	0.00197475	FALSE	FALSE	TRUE
chr1	53065558	53065559	4.90171	+	0,1	4,20	ZYG11B	2.8445e-07	FALSE	FALSE	TRUE
chr1	54198672	54198673	-6.3512	+	9,7	0,0	LRRC42	0.00388365	FALSE	FALSE	FALSE
chr1	55088530	55088531	-3.7851	-	11,6	1,0	DHCR24	0.00838182	TRUE	TRUE	TRUE
chr1	55088737	55088738	-3.21949	-	8,12	2,0	DHCR24	0.0100482	TRUE	TRUE	TRUE
chr1	55089195	55089196	-5.82051	-	10,4	0,0	DHCR24	0.00456432	TRUE	TRUE	TRUE
chr1	55089560	55089561	-5.94136	-	4,10	0,0	DHCR24	0.00700765	TRUE	TRUE	TRUE
chr1	55089577	55089578	-5.4193	-	4,6	0,0	DHCR24	0.0108767	TRUE	TRUE	TRUE
chr1	55090416	55090417	6.62445	-	0,0	6,20	DHCR24	0.000262154	TRUE	TRUE	TRUE
chr1	55090420	55090421	4.11161	-	0,1	4,20	DHCR24	0.00420096	TRUE	TRUE	TRUE
chr1	55091700	55091701	-5.41913	-	4,6	0,0	DHCR24	0.0107386	TRUE	TRUE	TRUE
chr1	55113398	55113399	6.0031	-	0,0	3,14	DHCR24	0.00426946	TRUE	TRUE	TRUE
chr1	55122024	55122025	-5.77985	-	6,7	0,0	DHCR24	0.0037292	TRUE	TRUE	TRUE
chr1	55125217	55125218	7.06077	-	0,0	6,30	DHCR24	9.96687e-05	TRUE	TRUE	TRUE
chr1	55125336	55125337	-5.37916	-	6,4	0,0	DHCR24	0.00655697	TRUE	TRUE	TRUE
chr1	55125345	55125346	-5.3564	-	7,3	0,0	DHCR24	0.011256	TRUE	TRUE	TRUE
chr1	58893664	58893665	-5.66475	-	6,8	0,0	MYSM1	0.00812372	FALSE	FALSE	TRUE
chr1	58894198	58894199	-5.45134	-	6,6	0,0	MYSM1	0.00749765	FALSE	FALSE	TRUE
chr1	58894577	58894578	-2.96866	-	9,14	2,0	MYSM1	0.00719449	FALSE	FALSE	TRUE
chr1	58895299	58895300	3.28646	-	0,2	4,14	MYSM1	0.00340364	FALSE	FALSE	TRUE
chr1	58895388	58895389	-3.47699	-	22,11	2,0	MYSM1	0.00202671	FALSE	FALSE	TRUE
chr1	58895393	58895394	-5.9457	-	9,8	0,0	MYSM1	0.0010423	FALSE	FALSE	TRUE
chr1	58895397	58895398	-4.66323	-	25,15	1,0	MYSM1	6.56656e-05	FALSE	FALSE	TRUE
chr1	58895655	58895656	-2.81243	-	23,14	1,3	MYSM1	0.0013218	FALSE	FALSE	TRUE
chr1	58895686	58895687	-5.66476	-	6,8	0,0	MYSM1	0.00807381	FALSE	FALSE	TRUE
chr1	58895741	58895742	-6.02819	-	10,8	0,0	MYSM1	0.000597849	FALSE	FALSE	TRUE
chr1	58896818	58896819	-5.66914	-	7,7	0,0	MYSM1	0.00731465	FALSE	FALSE	TRUE
chr1	58896831	58896832	-5.66914	-	7,7	0,0	MYSM1	0.00749027	FALSE	FALSE	TRUE
chr1	58920283	58920284	-5.56216	-	6,7	0,0	MYSM1	0.00884217	FALSE	FALSE	TRUE
chr1	58920394	58920395	-5.85813	-	8,8	0,0	MYSM1	0.00171494	FALSE	FALSE	TRUE
chr1	58920622	58920623	-3.15235	-	12,14	2,0	MYSM1	0.00251749	FALSE	FALSE	TRUE
chr1	60096695	60096696	-5.10612	+	5,3	0,0	HOOK1	0.00804489	FALSE	FALSE	FALSE
chr1	60111592	60111593	5.16841	+	0,0	6,3	HOOK1	0.00689975	FALSE	FALSE	FALSE
chr1	60112957	60112958	-3.79554	+	8,8	1,0	HOOK1	0.00460335	FALSE	FALSE	FALSE
chr1	60113137	60113138	-1.90364	+	20,19	7,4	HOOK1	0.00733469	FALSE	FALSE	FALSE
chr1	60114022	60114023	-5.89684	+	7,7	0,0	HOOK1	0.00343135	FALSE	FALSE	FALSE
chr1	60114232	60114233	-5.10562	+	3,5	0,0	HOOK1	0.00804489	FALSE	FALSE	FALSE
chr1	61695980	61695981	5.74395	+	0,0	7,4	NFIA	0.00370345	FALSE	FALSE	FALSE
chr1	61963238	61963239	-5.87095	-	8,4	0,0	TM2D1	0.00485203	FALSE	FALSE	FALSE
chr1	61963347	61963348	-5.87229	-	8,4	0,0	TM2D1	0.00522743	FALSE	FALSE	FALSE
chr1	61963378	61963379	-6.16192	-	6,10	0,0	TM2D1	0.00166082	FALSE	FALSE	FALSE
chr1	65663603	65663604	-3.39286	+	4,4	1,0	LEPROT	0.00195316	TRUE	TRUE	FALSE
chr1	65670449	65670450	5.03842	+	0,0	6,4	LEPROT	0.00781259	FALSE	FALSE	FALSE
chr1	65670610	65670611	-1.61472	+	14,10	9,4	LEPROT	0.00106511	FALSE	FALSE	FALSE
chr1	65671061	65671062	5.03808	+	0,0	3,7	LEPROT	0.00816756	FALSE	FALSE	FALSE
chr1	67209116	67209117	-5.99253	+	7,10	0,0	MIER1	0.00117526	FALSE	FALSE	FALSE
chr1	67220136	67220137	-5.83213	+	8,7	0,0	MIER1	0.00266015	FALSE	FALSE	FALSE
chr1	67223056	67223057	-3.54725	+	7,10	1,0	MIER1	0.00626913	FALSE	FALSE	FALSE
chr1	67224388	67224389	-5.64158	+	8,5	0,0	MIER1	0.00733094	FALSE	FALSE	FALSE
chr1	67923509	67923510	-6.14403	+	10,11	0,0	GADD45A	0.00189329	TRUE	TRUE	TRUE
chr1	67923575	67923576	-6.06789	+	9,11	0,0	GADD45A	0.00413594	TRUE	TRUE	TRUE
chr1	67923654	67923655	-5.76417	+	8,8	0,0	GADD45A	0.00865885	TRUE	TRUE	TRUE
chr1	67926180	67926181	-5.94788	+	10,8	0,0	GADD45A	0.00887762	TRUE	TRUE	TRUE
chr1	70383272	70383273	-3.11317	-	12,6	2,0	LRRC40	0.00855127	TRUE	TRUE	TRUE
chr1	70443778	70443779	-3.7303	-	7,8	1,0	LRRC40	0.0037375	TRUE	TRUE	TRUE
chr1	75988814	75988815	-5.32699	+	6,5	0,0	ACADM	0.00245972	TRUE	TRUE	TRUE
chr1	77803177	77803178	-5.6544	-	5,7	0,0	ZZZ3	0.00793194	FALSE	FALSE	FALSE
chr1	77803216	77803217	3.08911	-	0,2	7,11	ZZZ3	0.00781835	FALSE	FALSE	FALSE
chr1	77822810	77822811	-5.60557	-	4,8	0,0	ZZZ3	0.0118434	FALSE	FALSE	FALSE
chr1	77934535	77934536	-5.6994	-	7,7	0,0	USP33	0.00560308	TRUE	TRUE	TRUE
chr1	77950124	77950125	-5.89614	-	9,7	0,0	USP33	0.00286397	TRUE	TRUE	FALSE
chr1	77983847	77983848	-5.04908	-	28,22	1,0	USP33	1.26238e-05	TRUE	TRUE	FALSE
chr1	78186769	78186770	6.4305	-	0,0	9,14	FUBP1	0.000992389	FALSE	FALSE	FALSE
chr1	78186816	78186817	2.43413	-	17,8	51109	FUBP1	0.00284912	FALSE	FALSE	FALSE
chr1	78186935	78186936	3.15282	-	2,1	21,9	FUBP1	0.0121002	FALSE	FALSE	FALSE
chr1	78187030	78187031	-5.58508	-	7,4	0,0	FUBP1	0.00996773	FALSE	FALSE	FALSE
chr1	78187544	78187545	-5.58538	-	7,4	0,0	FUBP1	0.00920713	FALSE	FALSE	FALSE
chr1	78187571	78187572	-5.31475	-	5,4	0,0	FUBP1	0.00930422	FALSE	FALSE	FALSE
chr1	78203373	78203374	-5.15219	-	4,4	0,0	FUBP1	0.0108233	FALSE	FALSE	FALSE
chr1	84740172	84740173	-6.09832	-	13,8	0,0	GNG5	0.0064868	TRUE	TRUE	TRUE
chr1	84740205	84740206	-5.42354	-	7,6	0,0	GNG5	0.00926191	TRUE	TRUE	TRUE
chr1	84744360	84744361	-6.69657	-	21,11	0,0	GNG5	0.00199262	TRUE	TRUE	TRUE
chr1	84744428	84744429	-5.53162	-	6,8	0,0	GNG5	0.00609183	TRUE	TRUE	TRUE
chr1	85504544	85504545	6.11224	-	0,0	3,14	BCL10	0.00331809	FALSE	FALSE	FALSE
chr1	85504886	85504887	-6.26602	-	12,8	0,0	BCL10	0.000868108	FALSE	FALSE	FALSE
chr1	85504977	85504978	5.59663	-	0,0	4,7	BCL10	0.00290105	FALSE	FALSE	FALSE
chr1	85505259	85505260	5.80474	-	0,0	4,9	BCL10	0.0048944	FALSE	FALSE	FALSE
chr1	85505344	85505345	-6.61825	-	13,13	0,0	BCL10	1.46449e-05	FALSE	FALSE	FALSE
chr1	85505354	85505355	-5.2509	-	4,6	0,0	BCL10	0.00754396	FALSE	FALSE	FALSE
chr1	85509078	85509079	-5.39994	-	6,5	0,0	BCL10	0.00591704	FALSE	FALSE	FALSE
chr1	86588500	86588501	7.15217	-	0,0	21,7	ODF2L	4.85872e-05	TRUE	TRUE	FALSE
chr1	86589016	86589017	-5.59748	-	11,4	0,0	ODF2L	0.0101872	TRUE	TRUE	FALSE
chr1	86589257	86589258	-5.67777	-	12,4	0,0	ODF2L	0.0107993	TRUE	TRUE	FALSE
chr1	86589712	86589713	-6.07711	-	12,8	0,0	ODF2L	0.00266074	TRUE	TRUE	FALSE
chr1	87101873	87101874	-3.52725	-	14,14	2,0	2015-09-01	0.00542004	FALSE	FALSE	TRUE
chr1	87141602	87141603	-3.62301	-	21,34	4,0	2015-09-01	0.00120234	FALSE	FALSE	TRUE
chr1	87152304	87152305	-7.49541	-	22,26	0,0	2015-09-01	3.24476e-05	FALSE	FALSE	TRUE
chr1	87152308	87152309	-6.50316	-	10,14	0,0	2015-09-01	0.000541015	FALSE	FALSE	TRUE
chr1	87152344	87152345	-6.31285	-	9,12	0,0	2015-09-01	0.00175621	FALSE	FALSE	TRUE
chr1	87152351	87152352	-4.00549	-	19,20	2,0	2015-09-01	0.00177261	FALSE	FALSE	TRUE
chr1	87153096	87153097	-5.91498	+	5,8	0,0	HS2ST1	0.00685825	FALSE	FALSE	FALSE
chr1	87336484	87336485	-6.13759	+	7,8	0,0	HS2ST1	0.000678307	FALSE	FALSE	FALSE
chr1	87343402	87343403	3.40993	+	1,0	6,11	HS2ST1	0.00974791	FALSE	FALSE	FALSE
chr1	87345179	87345180	-5.24246	+	3,5	0,0	HS2ST1	0.004105	FALSE	FALSE	FALSE
chr1	89218823	89218824	2.9038	-	2,3	24,23	RBMXL1	0.000418095	FALSE	FALSE	FALSE
chr1	89219269	89219270	1.7045	-	11,20	76,47	RBMXL1	0.00499457	FALSE	FALSE	FALSE
chr1	89220022	89220023	-4.03268	-	7,10	1,0	RBMXL1	0.00255905	FALSE	FALSE	FALSE
chr1	89220047	89220048	-3.35676	-	7,12	2,0	RBMXL1	0.00642788	FALSE	FALSE	FALSE
chr1	89220224	89220225	-2.91611	-	11,9	3,0	RBMXL1	0.0121453	FALSE	FALSE	FALSE
chr1	89220809	89220810	5.60191	-	0,0	6,7	RBMXL1	0.00380969	FALSE	FALSE	FALSE
chr1	89220926	89220927	-4.69464	-	12,15	1,0	RBMXL1	0.000261738	FALSE	FALSE	FALSE
chr1	89221115	89221116	-3.5655	-	8,14	2,0	RBMXL1	0.00353254	FALSE	FALSE	FALSE
chr1	89221530	89221531	-6.86426	-	16,10	0,0	RBMXL1	6.62403e-05	FALSE	FALSE	FALSE
chr1	89221968	89221969	-3.76657	-	9,5	1,0	RBMXL1	0.00663812	FALSE	FALSE	FALSE
chr1	89222091	89222092	-3.0532	-	12,10	3,0	RBMXL1	0.0110353	FALSE	FALSE	FALSE
chr1	89222092	89222093	-4.27404	-	12,8	1,0	RBMXL1	0.00133516	FALSE	FALSE	FALSE
chr1	89222095	89222096	-2.79562	-	17,13	2,3	RBMXL1	0.000823676	FALSE	FALSE	FALSE
chr1	89222240	89222241	-5.50332	-	6,4	0,0	RBMXL1	0.0102968	FALSE	FALSE	FALSE
chr1	90059410	90059411	-5.55922	+	3,9	0,0	LRRC8D	0.00687815	FALSE	FALSE	FALSE
chr1	90081920	90081921	-5.52264	+	7,4	0,0	LRRC8D	0.00573642	FALSE	FALSE	TRUE
chr1	90171671	90171672	5.39956	+	0,0	6,4	LRRC8D	0.00826035	FALSE	FALSE	TRUE
chr1	90171761	90171762	6.69015	+	0,0	4,23	LRRC8D	0.000856772	FALSE	FALSE	TRUE
chr1	90171943	90171944	-5.21075	+	5,4	0,0	LRRC8D	0.00745467	FALSE	FALSE	TRUE
chr1	90172521	90172522	5.59028	+	0,0	3,9	LRRC8D	0.00439103	FALSE	FALSE	TRUE
chr1	90173372	90173373	-5.03395	+	4,4	0,0	LRRC8D	0.00930546	FALSE	FALSE	TRUE
chr1	90173419	90173420	-5.19703	+	4,5	0,0	LRRC8D	0.0051877	FALSE	FALSE	TRUE
chr1	90173710	90173711	-5.69113	+	9,3	0,0	LRRC8D	0.00752446	FALSE	FALSE	TRUE
chr1	90173886	90173887	5.54399	+	0,0	7,4	LRRC8D	0.00620922	FALSE	FALSE	TRUE
chr1	90233335	90233336	-5.77214	+	4,10	0,0	ZNF326	0.0108143	FALSE	FALSE	FALSE
chr1	90265782	90265783	-4.10095	+	20,20	2,0	ZNF326	0.000983479	FALSE	FALSE	FALSE
chr1	92542162	92542163	-3.29413	+	5,7	1,0	RPAP2	0.00463072	TRUE	TRUE	TRUE
chr1	92562452	92562453	-3.49928	+	7,7	1,0	RPAP2	0.00757155	TRUE	TRUE	TRUE
chr1	93070214	93070215	-4.26552	+	24,47	1,0	RPL5	0.00140003	TRUE	TRUE	TRUE
chr1	93070244	93070245	-1.602	+	171183	24,11	RPL5	0.00474228	TRUE	TRUE	TRUE
chr1	93073033	93073034	1.94125	+	56,39	27,61	RPL5	0.00756719	TRUE	TRUE	TRUE
chr1	93079919	93079920	-1.74239	+	145224	21,11	RPL5	0.00259911	TRUE	TRUE	FALSE
chr1	93374862	93374863	-6.28919	+	10,12	0,0	MTF2	0.00875062	TRUE	TRUE	TRUE
chr1	93375148	93375149	-6.82576	+	15,17	0,0	MTF2	0.0025124	TRUE	TRUE	TRUE
chr1	93418976	93418977	-5.5044	+	3,4	0,0	CCDC18	0.00781259	TRUE	TRUE	TRUE
chr1	93452995	93452996	-5.69532	+	5,3	0,0	CCDC18	0.00413547	TRUE	TRUE	TRUE
chr1	93785010	93785011	5.40976	+	0,0	8,4	FNBP1L	0.00970174	FALSE	FALSE	FALSE
chr1	93790711	93790712	3.63649	+	0,1	6,17	FNBP1L	0.00569405	FALSE	FALSE	FALSE
chr1	93792087	93792088	5.82209	+	0,0	6,11	FNBP1L	0.00178764	FALSE	FALSE	FALSE
chr1	93792684	93792685	5.22077	+	0,0	4,7	FNBP1L	0.00613421	FALSE	FALSE	FALSE
chr1	94110273	94110274	-3.43007	-	16,12	2,0	DNTTIP2	0.0106992	FALSE	FALSE	FALSE
chr1	94115528	94115529	-6.16571	-	10,9	0,0	DNTTIP2	0.00570182	FALSE	FALSE	FALSE
chr1	94125408	94125409	-3.96704	-	55,17	6,4	GCLM	9.67976e-05	FALSE	FALSE	FALSE
chr1	94125411	94125412	-3.69731	-	60,18	6,7	GCLM	0.000172367	FALSE	FALSE	FALSE
chr1	94125413	94125414	-3.68259	-	36,7	4,3	GCLM	0.00117503	FALSE	FALSE	FALSE
chr1	94125639	94125640	-4.20902	-	4,6	1,0	GCLM	0.00176672	FALSE	FALSE	FALSE
chr1	94125657	94125658	-6.22417	-	7,4	0,0	GCLM	0.000608426	FALSE	FALSE	FALSE
chr1	94125664	94125665	-7.06087	-	13,7	0,0	GCLM	0.000393169	FALSE	FALSE	FALSE
chr1	94125842	94125843	-4.09044	-	12,11	3,0	GCLM	0.000835819	FALSE	FALSE	FALSE
chr1	94125850	94125851	-4.79757	-	11,5	1,0	GCLM	0.000896143	FALSE	FALSE	FALSE
chr1	94126261	94126262	-5.94739	-	5,4	0,0	GCLM	0.000525431	FALSE	FALSE	FALSE
chr1	94127224	94127225	-2.33938	-	4,3	3,0	GCLM	0.0122066	FALSE	FALSE	FALSE
chr1	94737706	94737707	-5.49275	+	5,3	0,0	ABCD3	0.00396598	FALSE	FALSE	FALSE
chr1	94744729	94744730	-5.49291	+	4,4	0,0	ABCD3	0.00396598	FALSE	FALSE	FALSE
chr1	94755212	94755213	-4.01575	+	7,5	1,0	ABCD3	0.00100944	FALSE	FALSE	TRUE
chr1	100261163	100261164	5.06045	+	0,0	6,4	SLC35A3	0.00781259	FALSE	FALSE	FALSE
chr1	100320492	100320493	-4.27833	+	9,7	1,0	HIAT1	0.00968758	FALSE	FALSE	FALSE
chr1	100320581	100320582	8.4972	+	0,0	62,47	HIAT1	1.11707e-05	FALSE	FALSE	FALSE
chr1	100427298	100427299	-5.08071	-	7,3	0,0	DBT	0.00795331	TRUE	TRUE	TRUE
chr1	100431864	100431865	-5.34293	-	5,7	0,0	DBT	0.0035285	TRUE	TRUE	TRUE
chr1	100431885	100431886	-5.21446	-	7,4	0,0	DBT	0.00399694	TRUE	TRUE	TRUE
chr1	100431887	100431888	-5.79847	-	13,4	0,0	DBT	0.00448426	TRUE	TRUE	TRUE
chr1	100431912	100431913	-6.68114	-	26,6	0,0	DBT	0.0027444	TRUE	TRUE	TRUE
chr1	100434069	100434070	-5.54173	-	9,5	0,0	DBT	0.00684591	TRUE	TRUE	TRUE
chr1	100434091	100434092	-5.33597	-	7,5	0,0	DBT	0.00243625	TRUE	TRUE	TRUE
chr1	100434419	100434420	5.20244	-	0,0	3,4	DBT	0.00795331	TRUE	TRUE	TRUE
chr1	100456793	100456794	-5.21471	-	6,5	0,0	DBT	0.00399694	TRUE	TRUE	TRUE
chr1	101214798	101214799	4.47888	+	1,0	15,9	SLC30A7	0.000953096	FALSE	FALSE	FALSE
chr1	101216100	101216101	-6.40266	+	18,4	0,0	SLC30A7	0.000505985	FALSE	FALSE	FALSE
chr1	101216101	101216102	-3.0331	+	18,7	0,3	SLC30A7	0.00379378	FALSE	FALSE	FALSE
chr1	101216161	101216162	-3.14364	+	15,6	2,0	SLC30A7	0.0119801	FALSE	FALSE	FALSE
chr1	101216164	101216165	-6.84489	+	17,11	0,0	SLC30A7	1.73902e-05	FALSE	FALSE	FALSE
chr1	101216170	101216171	-3.3164	+	7,5	1,0	SLC30A7	0.00879733	FALSE	FALSE	FALSE
chr1	101216178	101216179	-2.87049	+	15,12	0,4	SLC30A7	0.00766373	FALSE	FALSE	FALSE
chr1	109097284	109097285	5.42098	+	0,0	7,7	STXBP3	0.00577001	FALSE	FALSE	FALSE
chr1	109142339	109142340	5.67528	+	0,0	3,14	STXBP3	0.00340298	FALSE	FALSE	FALSE
chr1	109274189	109274190	5.00931	+	0,0	3,7	GPSM2	0.0102472	FALSE	FALSE	FALSE
chr1	109274210	109274211	-2.79664	+	6,3	2,0	GPSM2	0.00911229	FALSE	FALSE	FALSE
chr1	109315386	109315387	-5.25101	-	3,4	0,0	WDR47	0.00792901	FALSE	FALSE	FALSE
chr1	109420106	109420107	-3.36888	-	9,10	2,0	TAF13	0.00539852	FALSE	FALSE	FALSE
chr1	109444522	109444523	4.07516	+	0,1	7,9	SCARNA2	0.0114765	FALSE	FALSE	FALSE
chr1	109444746	109444747	6.43991	+	0,0	7,9	SCARNA2	0.00789481	FALSE	FALSE	FALSE
chr1	109686174	109686175	5.34765	-	0,0	6,7	SORT1	0.0030696	FALSE	FALSE	FALSE
chr1	109686182	109686183	5.34827	-	0,0	6,7	SORT1	0.00405558	FALSE	FALSE	FALSE
chr1	109770527	109770528	-4.41469	-	11,13	1,0	PSMA5	0.00662035	FALSE	FALSE	FALSE
chr1	109770562	109770563	-6.36394	-	11,8	0,0	PSMA5	0.00165096	FALSE	FALSE	FALSE
chr1	109917885	109917886	-3.38681	+	3,4	1,0	GNAI3	0.00407522	FALSE	FALSE	FALSE
chr1	109930898	109930899	-4.17024	+	8,4	1,0	GNAI3	0.00249667	FALSE	FALSE	FALSE
chr1	109936618	109936619	5.33828	+	0,0	6,7	GNAI3	0.0062221	FALSE	FALSE	FALSE
chr1	109937080	109937081	5.33825	+	0,0	6,7	GNAI3	0.00607126	FALSE	FALSE	FALSE
chr1	109937105	109937106	5.9694	+	0,0	3,17	GNAI3	0.00952181	FALSE	FALSE	FALSE
chr1	109937165	109937166	5.34616	+	0,0	4,9	GNAI3	0.0106983	FALSE	FALSE	FALSE
chr1	109937318	109937319	5.33835	+	0,0	6,7	GNAI3	0.00662233	FALSE	FALSE	FALSE
chr1	110079424	110079425	-4.77665	-	11,12	1,0	GSTM3	2.17923e-05	FALSE	FALSE	FALSE
chr1	110079432	110079433	-4.94955	-	12,14	1,0	GSTM3	7.35505e-06	FALSE	FALSE	FALSE
chr1	110079437	110079438	-4.63621	-	25,11	2,0	GSTM3	2.28908e-05	FALSE	FALSE	FALSE
chr1	110079449	110079450	-4.30948	-	18,11	2,0	GSTM3	2.1333e-05	FALSE	FALSE	FALSE
chr1	110079456	110079457	-4.69118	-	22,16	2,0	GSTM3	2.61651e-06	FALSE	FALSE	FALSE
chr1	110079459	110079460	-6.07953	-	7,6	0,0	GSTM3	0.00104162	FALSE	FALSE	FALSE
chr1	110079837	110079838	-6.27216	-	7,8	0,0	GSTM3	0.00010172	FALSE	FALSE	FALSE
chr1	110079842	110079843	-5.54674	-	5,4	0,0	GSTM3	0.00202292	FALSE	FALSE	FALSE
chr1	110079851	110079852	-2.46732	-	14,8	3,3	GSTM3	0.00296967	FALSE	FALSE	FALSE
chr1	110079861	110079862	-6.26223	-	6,9	0,0	GSTM3	0.000600281	FALSE	FALSE	FALSE
chr1	110079866	110079867	-4.42139	-	8,10	1,0	GSTM3	0.000689752	FALSE	FALSE	FALSE
chr1	110079867	110079868	-2.91037	-	7,14	1,3	GSTM3	0.00318044	FALSE	FALSE	FALSE
chr1	110080024	110080025	-3.24634	-	7,7	2,0	GSTM3	0.00172	FALSE	FALSE	FALSE
chr1	110080047	110080048	-5.38168	-	4,4	0,0	GSTM3	0.00518746	FALSE	FALSE	FALSE
chr1	110082493	110082494	-5.39555	-	5,3	0,0	GSTM3	0.00620567	FALSE	FALSE	FALSE
chr1	110083606	110083607	-3.03648	-	7,5	2,0	GSTM3	0.0111434	FALSE	FALSE	FALSE
chr1	110365854	110365855	5.36788	+	0,0	4,7	AHCYL1	0.00889169	FALSE	FALSE	FALSE
chr1	110365905	110365906	5.36788	+	0,0	4,7	AHCYL1	0.00879074	FALSE	FALSE	FALSE
chr1	110365961	110365962	3.27077	+	0,1	7,7	AHCYL1	0.0110646	FALSE	FALSE	FALSE
chr1	110367005	110367006	3.78411	+	1,0	6,14	AHCYL1	0.00346054	FALSE	FALSE	FALSE
chr1	110367253	110367254	5.49054	+	0,0	8,4	AHCYL1	0.00890762	FALSE	FALSE	FALSE
chr1	110367313	110367314	6.14163	+	0,0	12,7	AHCYL1	0.000438554	FALSE	FALSE	FALSE
chr1	110378802	110378803	-5.73161	+	6,8	0,0	FAM40A	0.00103282	FALSE	FALSE	FALSE
chr1	110387901	110387902	-5.26268	+	5,5	0,0	FAM40A	0.00782124	FALSE	FALSE	FALSE
chr1	110398748	110398749	6.11759	+	0,0	3,14	FAM40A	0.000957747	FALSE	FALSE	FALSE
chr1	110745428	110745429	2.50752	-	7,3	20,44	HBXIP	0.00685948	FALSE	FALSE	FALSE
chr1	110745436	110745437	1.57218	-	9,18	59,40	HBXIP	0.0110276	FALSE	FALSE	FALSE
chr1	110745507	110745508	1.57868	-	12,16	54,47	HBXIP	0.00478838	FALSE	FALSE	FALSE
chr1	110748161	110748162	-2.32698	-	24,36	11,4	HBXIP	0.000995321	FALSE	FALSE	FALSE
chr1	110751768	110751769	-3.23358	-	15,8	3,0	HBXIP	0.0100153	FALSE	FALSE	FALSE
chr1	110751772	110751773	-4.40152	-	11,10	1,0	HBXIP	0.00339279	FALSE	FALSE	FALSE
chr1	110751792	110751793	-2.89427	-	10,14	4,0	HBXIP	0.00775965	FALSE	FALSE	FALSE
chr1	111526958	111526959	-5.34662	+	5,4	0,0	CEPT1	0.00370508	FALSE	FALSE	FALSE
chr1	111527651	111527652	-4.99505	+	3,4	0,0	CEPT1	0.00811524	FALSE	FALSE	FALSE
chr1	111528923	111528924	-3.17844	+	17,8	3,0	CEPT1	0.00550176	FALSE	FALSE	FALSE
chr1	111784762	111784763	5.56899	-	0,0	3,9	WDR77	0.0112819	FALSE	FALSE	TRUE
chr1	111786841	111786842	-5.83345	-	6,8	0,0	WDR77	0.0085045	FALSE	FALSE	FALSE
chr1	111787521	111787522	-5.35527	-	4,6	0,0	WDR77	0.00709893	FALSE	FALSE	FALSE
chr1	111791680	111791681	-5.48329	-	4,7	0,0	WDR77	0.00754626	FALSE	FALSE	FALSE
chr1	111792850	111792851	-5.46633	-	3,8	0,0	WDR77	0.00915787	FALSE	FALSE	FALSE
chr1	111792918	111792919	-5.62821	-	6,6	0,0	WDR77	0.00330854	FALSE	FALSE	FALSE
chr1	111793312	111793313	-6.33318	-	8,12	0,0	WDR77	0.001115	FALSE	FALSE	FALSE
chr1	111793326	111793327	-6.11903	-	8,9	0,0	WDR77	0.00210929	FALSE	FALSE	FALSE
chr1	111793339	111793340	-5.3696	-	5,5	0,0	WDR77	0.00689062	FALSE	FALSE	FALSE
chr1	111793639	111793640	-6.11673	+	12,7	0,0	ATP5F1	0.00872685	FALSE	FALSE	FALSE
chr1	111793986	111793987	-3.08289	+	19,26	4,0	ATP5F1	0.00552985	FALSE	FALSE	FALSE
chr1	111803758	111803759	-3.5288	+	26,20	3,0	ATP5F1	0.00237928	FALSE	FALSE	FALSE
chr1	112035560	112035561	-2.94177	+	11,11	0,3	RAP1A	0.00673408	FALSE	FALSE	FALSE
chr1	112041622	112041623	-3.05162	+	11,14	3,0	RAP1A	0.00588242	FALSE	FALSE	FALSE
chr1	112048494	112048495	-2.96272	+	7,17	3,0	RAP1A	0.0121241	FALSE	FALSE	FALSE
chr1	112053322	112053323	-4.38802	+	10,14	1,0	RAP1A	0.000210924	FALSE	FALSE	FALSE
chr1	112056611	112056612	-3.59436	+	21,15	3,0	RAP1A	0.00120484	FALSE	FALSE	FALSE
chr1	112070016	112070017	-5.22296	-	9,3	0,0	FAM212B	0.00894974	FALSE	FALSE	FALSE
chr1	112071120	112071121	6.51865	-	0,0	3,14	FAM212B	0.00243727	FALSE	FALSE	FALSE
chr1	112100109	112100110	-5.53111	+	3,8	0,0	DDX20	0.00309391	FALSE	FALSE	FALSE
chr1	112100136	112100137	-5.40199	+	3,7	0,0	DDX20	0.00529735	FALSE	FALSE	FALSE
chr1	112103572	112103573	-5.67852	+	5,7	0,0	DDX20	0.00308515	FALSE	FALSE	FALSE
chr1	112106901	112106902	-5.43663	+	5,5	0,0	DDX20	0.00612025	FALSE	FALSE	FALSE
chr1	112107056	112107057	-3.81707	+	8,8	1,0	DDX20	0.00407408	FALSE	FALSE	FALSE
chr1	112110175	112110176	-3.288	+	12,18	3,0	DDX20	0.000768835	FALSE	FALSE	FALSE
chr1	112110212	112110213	-5.67856	+	5,7	0,0	DDX20	0.00272141	FALSE	FALSE	FALSE
chr1	112110458	112110459	5.35472	+	0,0	7,3	DDX20	0.0100016	FALSE	FALSE	FALSE
chr1	112110476	112110477	5.50908	+	0,0	3,9	DDX20	0.00789528	FALSE	FALSE	FALSE
chr1	112110530	112110531	-5.75192	+	8,4	0,0	DDX20	0.00545492	FALSE	FALSE	FALSE
chr1	112110621	112110622	-5.4911	+	7,3	0,0	DDX20	0.00733127	FALSE	FALSE	FALSE
chr1	112110749	112110750	-5.54838	+	4,7	0,0	DDX20	0.00241145	FALSE	FALSE	FALSE
chr1	112110805	112110806	-3.78187	+	6,10	1,0	DDX20	0.00522667	FALSE	FALSE	FALSE
chr1	112111052	112111053	-5.92451	+	7,7	0,0	DDX20	0.00505068	FALSE	FALSE	FALSE
chr1	112111414	112111415	6.18034	+	0,0	3,17	DDX20	0.00424516	FALSE	FALSE	FALSE
chr1	112964003	112964004	-4.00974	+	8,8	1,0	CAPZA1	0.00935365	FALSE	FALSE	FALSE
chr1	113014201	113014202	-3.05696	+	10,11	3,0	CAPZA1	0.00785074	FALSE	FALSE	FALSE
chr1	113014985	113014986	6.78034	+	0,0	6,23	CAPZA1	0.0007774	FALSE	FALSE	FALSE
chr1	113015414	113015415	-2.14146	+	45,45	19,7	CAPZA1	0.00553058	FALSE	FALSE	FALSE
chr1	113015712	113015713	2.94801	+	2,2	9,30	CAPZA1	0.0108135	FALSE	FALSE	FALSE
chr1	113033136	113033137	5.4335	+	0,0	3,9	MOV10	0.00663478	FALSE	FALSE	FALSE
chr1	113033746	113033747	5.62417	+	0,0	3,11	MOV10	0.00618388	FALSE	FALSE	FALSE
chr1	113036946	113036947	2.46187	+	2,2	7,23	MOV10	0.0110568	FALSE	FALSE	FALSE
chr1	113036961	113036962	-3.76878	+	7,7	1,0	MOV10	0.0105332	FALSE	FALSE	FALSE
chr1	113038164	113038165	5.11714	+	0,0	6,3	MOV10	0.0106874	FALSE	FALSE	FALSE
chr1	113040819	113040820	-5.55338	+	3,7	0,0	MOV10	0.00394421	FALSE	FALSE	FALSE
chr1	113043906	113043907	-5.64378	+	7,4	0,0	MOV10	0.00133572	FALSE	FALSE	FALSE
chr1	113044458	113044459	-5.36827	+	5,4	0,0	MOV10	0.00203452	FALSE	FALSE	FALSE
chr1	113044647	113044648	-3.16172	+	5,4	1,0	MOV10	0.0121149	FALSE	FALSE	FALSE
chr1	113460514	113460515	-5.65605	+	6,4	0,0	LRIG2	0.00286551	FALSE	FALSE	FALSE
chr1	114070672	114070673	5.25943	-	0,0	3,9	PHTF1	0.00393654	FALSE	FALSE	FALSE
chr1	114082893	114082894	5.25943	-	0,0	3,9	PHTF1	0.00393654	FALSE	FALSE	TRUE
chr1	114103169	114103170	-5.33032	-	3,4	0,0	PHTF1	0.00785958	FALSE	FALSE	FALSE
chr1	114911907	114911908	3.45319	-	0,1	21,20	BCAS2	0.00976158	TRUE	TRUE	TRUE
chr1	114911922	114911923	3.81434	-	0,1	38,20	BCAS2	0.00272642	TRUE	TRUE	TRUE
chr1	114911997	114911998	2.85046	-	2,3	64,61	BCAS2	0.00117618	TRUE	TRUE	TRUE
chr1	114925532	114925533	-3.03104	-	7,10	3,4	BCAS2	0.00325412	TRUE	TRUE	TRUE
chr1	115048667	115048668	2.96597	-	1,2	23,61	NRAS	0.00781662	TRUE	TRUE	TRUE
chr1	115049506	115049507	-2.43604	-	7,15	15,3	NRAS	0.00871867	TRUE	TRUE	TRUE
chr1	115050827	115050828	-2.47229	-	20,12	25,3	NRAS	0.00498027	TRUE	TRUE	TRUE
chr1	115051161	115051162	3.70567	-	1,1	41,61	NRAS	0.00119556	TRUE	TRUE	TRUE
chr1	115051284	115051285	8.23488	-	0,0	29,72	NRAS	3.72282e-05	TRUE	TRUE	TRUE
chr1	115051289	115051290	3.22474	-	2,0	31,44	NRAS	0.00788782	TRUE	TRUE	TRUE
chr1	115051309	115051310	6.23601	-	0,0	19,11	NRAS	0.0111785	TRUE	TRUE	TRUE
chr1	115051714	115051715	3.10545	-	0,2	31,37	NRAS	0.00565008	TRUE	TRUE	TRUE
chr1	115051738	115051739	3.52966	-	2,0	27,61	NRAS	0.00562177	TRUE	TRUE	TRUE
chr1	115051740	115051741	7.31086	-	0,0	12,40	NRAS	0.00146818	TRUE	TRUE	TRUE
chr1	115051826	115051827	3.49711	-	0,1	19,27	NRAS	0.0111995	TRUE	TRUE	TRUE
chr1	115051829	115051830	4.27225	-	0,1	31,47	NRAS	0.000692374	TRUE	TRUE	TRUE
chr1	115051830	115051831	4.56394	-	0,1	19,68	NRAS	0.00117573	TRUE	TRUE	TRUE
chr1	115051832	115051833	6.71649	-	0,0	24,17	NRAS	0.00313329	TRUE	TRUE	TRUE
chr1	115051833	115051834	7.56862	-	0,0	21,44	NRAS	0.000252416	TRUE	TRUE	TRUE
chr1	115051916	115051917	-2.22414	-	12,12	21,3	NRAS	0.0100815	TRUE	TRUE	TRUE
chr1	115051992	115051993	3.54451	-	0,1	16,30	NRAS	0.0117193	TRUE	TRUE	TRUE
chr1	115057949	115057950	2.81594	-	0,2	31,27	NRAS	0.0118329	TRUE	TRUE	TRUE
chr1	115061422	115061423	6.36623	-	0,0	12,17	CSDE1	0.00970617	TRUE	TRUE	TRUE
chr1	115061867	115061868	2.51989	-	2,6	40102	CSDE1	0.00488405	TRUE	TRUE	TRUE
chr1	115062108	115062109	-1.9152	-	67,52	92,33	CSDE1	0.0023549	TRUE	TRUE	TRUE
chr1	115063739	115063740	-2.48254	-	21,21	27,4	CSDE1	0.00373147	TRUE	TRUE	TRUE
chr1	115064701	115064702	-1.82211	-	45,41	79,20	CSDE1	0.00456954	TRUE	TRUE	TRUE
chr1	115081693	115081694	2.47007	-	2,7	35115	CSDE1	0.00760765	TRUE	TRUE	TRUE
chr1	115094053	115094054	3.18949	-	3,0	48,51	CSDE1	0.00311532	TRUE	TRUE	TRUE
chr1	115094057	115094058	7.55592	-	0,0	25,40	CSDE1	0.000266226	TRUE	TRUE	TRUE
chr1	115094079	115094080	3.30076	-	1,1	17,47	CSDE1	0.0100213	TRUE	TRUE	TRUE
chr1	115094087	115094088	3.29346	-	0,2	32,37	CSDE1	0.00670112	TRUE	TRUE	TRUE
chr1	115094092	115094093	2.50881	-	11,7	78239	CSDE1	0.00327187	TRUE	TRUE	TRUE
chr1	115102079	115102080	-3.66806	-	3,8	3,0	CSDE1	0.00683609	TRUE	TRUE	TRUE
chr1	116717441	116717442	3.66278	+	0,2	4,40	ATP1A1	0.00952881	FALSE	FALSE	FALSE
chr1	116733691	116733692	-3.87897	+	5,6	1,0	ATP1A1	0.00585592	FALSE	FALSE	FALSE
chr1	116733796	116733797	-2.80415	+	7,10	4,0	ATP1A1	0.00456177	FALSE	FALSE	FALSE
chr1	116734490	116734491	-2.26132	+	14,17	8,3	ATP1A1	0.00841153	FALSE	FALSE	FALSE
chr1	116739396	116739397	-2.37293	+	13,9	4,3	ATP1A1	0.00915917	FALSE	FALSE	FALSE
chr1	116742796	116742797	-4.22831	+	4,10	1,0	ATP1A1	0.00227639	FALSE	FALSE	FALSE
chr1	116743610	116743611	-2.11174	+	16,17	9,4	ATP1A1	0.00967263	FALSE	FALSE	FALSE
chr1	116743677	116743678	-3.18306	+	6,16	4,0	ATP1A1	0.0022845	FALSE	FALSE	FALSE
chr1	116745302	116745303	-3.87376	+	7,4	1,0	ATP1A1	0.00703494	FALSE	FALSE	FALSE
chr1	116748608	116748609	-2.95455	+	11,8	4,0	ATP1A1	0.00218221	FALSE	FALSE	FALSE
chr1	117333453	117333454	-3.44027	+	4,3	1,0	PTGFRN	0.00411742	TRUE	TRUE	TRUE
chr1	117443045	117443046	-6.40514	+	7,14	0,0	TTF2	0.0031409	FALSE	FALSE	FALSE
chr1	118283681	118283682	-5.63067	+	7,4	0,0	WDR3	0.00691826	FALSE	FALSE	FALSE
chr1	118285061	118285062	-5.48222	+	5,5	0,0	WDR3	0.0107438	FALSE	FALSE	FALSE
chr1	120256234	120256235	5.21924	-	0,0	7,4	NOTCH2	0.0117804	TRUE	TRUE	TRUE
chr1	120256717	120256718	5.26104	-	0,0	3,9	NOTCH2	0.0123594	TRUE	TRUE	TRUE
chr1	120256751	120256752	5.45268	-	0,0	3,11	NOTCH2	0.0123378	TRUE	TRUE	TRUE
chr1	120256807	120256808	5.70748	-	0,0	3,14	NOTCH2	0.0093122	TRUE	TRUE	TRUE
chr1	120256808	120256809	5.86085	-	0,0	7,11	NOTCH2	0.00296558	TRUE	TRUE	TRUE
chr1	120257291	120257292	5.60637	-	0,0	6,9	NOTCH2	0.00617992	TRUE	TRUE	TRUE
chr1	120257510	120257511	5.16959	-	0,0	4,7	NOTCH2	0.00677059	TRUE	TRUE	TRUE
chr1	120257622	120257623	5.86082	-	0,0	7,11	NOTCH2	0.00300951	TRUE	TRUE	TRUE
chr1	120257774	120257775	5.42001	-	0,0	6,7	NOTCH2	0.00841343	TRUE	TRUE	TRUE
chr1	120257871	120257872	5.41998	-	0,0	6,7	NOTCH2	0.00834734	TRUE	TRUE	TRUE
chr1	120257893	120257894	5.17084	-	0,0	4,7	NOTCH2	0.00607348	TRUE	TRUE	TRUE
chr1	120258582	120258583	6.75883	-	0,0	6,30	NOTCH2	0.00076191	TRUE	TRUE	TRUE
chr1	120258853	120258854	5.38192	-	0,0	4,9	NOTCH2	0.0104429	TRUE	TRUE	TRUE
chr1	120259467	120259468	-5.26372	-	3,4	0,0	NOTCH2	0.00877891	TRUE	TRUE	TRUE
chr1	120260383	120260384	5.8038	-	0,0	8,9	NOTCH2	0.00310215	TRUE	TRUE	TRUE
chr1	120260798	120260799	-5.26199	-	4,3	0,0	NOTCH2	0.00805893	TRUE	TRUE	TRUE
chr1	120264498	120264499	5.70787	-	0,0	3,14	NOTCH2	0.0089964	TRUE	TRUE	TRUE
chr1	120267948	120267949	6.11157	-	0,0	3,20	NOTCH2	0.00486093	TRUE	TRUE	TRUE
chr1	120311762	120311763	4.01238	-	1,0	4,30	NOTCH2	0.00708155	TRUE	TRUE	TRUE
chr1	120341157	120341158	5.41995	-	0,0	6,7	NOTCH2	0.00827246	TRUE	TRUE	FALSE
chr1	143326508	143326509	-5.56257	+	5,4	0,0	NBPF9	0.00204177	FALSE	FALSE	TRUE
chr1	143535318	143535319	5.43897	+	0,0	4,9	NBPF9	0.00663972	FALSE	FALSE	FALSE
chr1	143623557	143623558	-5.41269	-	6,3	0,0	PDE4DIP	0.00644371	FALSE	FALSE	FALSE
chr1	143633272	143633273	-3.05081	-	7,8	2,0	PDE4DIP	0.0117793	FALSE	FALSE	FALSE
chr1	143635169	143635170	-5.92441	-	7,6	0,0	PDE4DIP	0.00217574	FALSE	FALSE	FALSE
chr1	143642881	143642882	5.57639	-	0,0	6,7	PDE4DIP	0.00398681	FALSE	FALSE	FALSE
chr1	143642933	143642934	-5.95058	-	9,4	0,0	PDE4DIP	0.00348906	FALSE	FALSE	FALSE
chr1	143807880	143807881	-3.42756	+	7,7	2,0	SEC22B	0.00780957	TRUE	TRUE	FALSE
chr1	143807919	143807920	-3.3457	+	15,27	7,0	SEC22B	0.000852072	TRUE	TRUE	FALSE
chr1	143807922	143807923	-2.31976	+	12,17	7,3	SEC22B	0.0105686	TRUE	TRUE	FALSE
chr1	143807943	143807944	-3.62369	+	6,10	2,0	SEC22B	0.00589518	TRUE	TRUE	FALSE
chr1	143827581	143827582	-6.78601	+	16,4	0,0	SEC22B	0.0011239	TRUE	TRUE	FALSE
chr1	143827690	143827691	5.57886	+	0,0	4,11	SEC22B	0.011278	TRUE	TRUE	FALSE
chr1	143827707	143827708	5.15041	+	0,0	7,4	SEC22B	0.00832004	TRUE	TRUE	FALSE
chr1	143827749	143827750	5.77003	+	0,0	13,4	SEC22B	0.0113419	TRUE	TRUE	FALSE
chr1	143827990	143827991	5.58606	+	0,0	8,7	SEC22B	0.00638665	TRUE	TRUE	FALSE
chr1	143828005	143828006	5.5827	+	0,0	6,9	SEC22B	0.00738272	TRUE	TRUE	FALSE
chr1	143828011	143828012	3.98098	+	1,1	7,54	SEC22B	0.00180878	TRUE	TRUE	FALSE
chr1	143828035	143828036	2.00644	+	18,18	137119	SEC22B	0.00354713	TRUE	TRUE	FALSE
chr1	143828115	143828116	6.17959	+	0,0	3,20	SEC22B	0.00808788	TRUE	TRUE	FALSE
chr1	143828118	143828119	6.40858	+	0,0	4,23	SEC22B	0.00253105	TRUE	TRUE	FALSE
chr1	143960221	143960222	5.19833	+	0,0	4,7	NOTCH2NL	0.00404798	TRUE	TRUE	TRUE
chr1	143984686	143984687	-2.50716	+	4,4	2,0	NOTCH2NL	0.0121512	TRUE	TRUE	TRUE
chr1	143984703	143984704	-5.22601	+	3,4	0,0	NOTCH2NL	0.00928352	TRUE	TRUE	TRUE
chr1	143993467	143993468	5.29782	+	0,0	3,9	NOTCH2NL	0.0049502	TRUE	TRUE	FALSE
chr1	143994981	143994982	5.2919	+	0,0	3,9	NOTCH2NL	0.00693874	TRUE	TRUE	FALSE
chr1	143995003	143995004	5.49183	+	0,0	3,11	NOTCH2NL	0.00828197	TRUE	TRUE	FALSE
chr1	143996240	143996241	5.05978	+	0,0	3,7	NOTCH2NL	0.00937789	TRUE	TRUE	FALSE
chr1	143996695	143996696	5.05846	+	0,0	3,7	NOTCH2NL	0.00984164	TRUE	TRUE	FALSE
chr1	143996782	143996783	5.19833	+	0,0	4,7	NOTCH2NL	0.00404798	TRUE	TRUE	FALSE
chr1	143996804	143996805	5.21638	+	0,0	7,4	NOTCH2NL	0.00695319	TRUE	TRUE	FALSE
chr1	143996827	143996828	5.19637	+	0,0	4,7	NOTCH2NL	0.00462943	TRUE	TRUE	FALSE
chr1	144032735	144032736	4.51891	+	1,0	6,47	NBPF10	0.0026613	FALSE	FALSE	FALSE
chr1	144032736	144032737	5.77172	+	0,0	4,14	NBPF10	0.00376146	FALSE	FALSE	FALSE
chr1	144043600	144043601	-2.36819	+	10,8	3,3	NBPF10	0.0102787	FALSE	FALSE	FALSE
chr1	144048452	144048453	5.66633	+	0,0	7,9	NBPF10	0.0023988	FALSE	FALSE	FALSE
chr1	144149935	144149936	6.06114	+	0,0	9,14	TXNIP	0.010861	FALSE	FALSE	FALSE
chr1	144150099	144150100	3.20772	+	0,2	11,33	TXNIP	0.00739492	FALSE	FALSE	FALSE
chr1	144150100	144150101	5.6894	+	0,0	11,7	TXNIP	0.00467231	FALSE	FALSE	FALSE
chr1	144150135	144150136	5.93902	+	0,0	7,14	TXNIP	0.00423643	FALSE	FALSE	FALSE
chr1	144150302	144150303	-3.23938	+	4,9	3,0	TXNIP	0.00380325	FALSE	FALSE	FALSE
chr1	144152031	144152032	-3.08936	+	10,11	3,3	TXNIP	0.00138567	FALSE	FALSE	FALSE
chr1	144152121	144152122	-3.58636	+	5,6	2,0	TXNIP	0.00733813	FALSE	FALSE	FALSE
chr1	144152367	144152368	3.08909	+	1,1	17,27	TXNIP	0.00728525	FALSE	FALSE	FALSE
chr1	144152384	144152385	5.8447	+	0,0	11,9	TXNIP	0.00391269	FALSE	FALSE	FALSE
chr1	144152617	144152618	6.13487	+	0,0	7,17	TXNIP	0.00295534	FALSE	FALSE	FALSE
chr1	144152796	144152797	5.4399	+	0,0	8,7	TXNIP	0.0101126	FALSE	FALSE	FALSE
chr1	144152879	144152880	2.54976	+	0,4	20,33	TXNIP	0.0114161	FALSE	FALSE	FALSE
chr1	144152928	144152929	5.54053	+	0,0	7,9	TXNIP	0.00757025	FALSE	FALSE	FALSE
chr1	144153391	144153392	3.99003	+	1,0	8,37	TXNIP	0.00998757	FALSE	FALSE	FALSE
chr1	144153395	144153396	5.87423	+	0,0	6,14	TXNIP	0.00728818	FALSE	FALSE	FALSE
chr1	144153397	144153398	6.00124	+	0,0	8,14	TXNIP	0.00254389	FALSE	FALSE	FALSE
chr1	144153400	144153401	3.35687	+	1,2	17,58	TXNIP	0.00369992	FALSE	FALSE	FALSE
chr1	144153406	144153407	4.27017	+	0,1	29,23	TXNIP	0.000687105	FALSE	FALSE	FALSE
chr1	144153571	144153572	-3.79913	+	7,5	2,0	TXNIP	0.00602134	FALSE	FALSE	FALSE
chr1	144153729	144153730	-2.21828	+	11,13	9,4	TXNIP	0.0103479	FALSE	FALSE	FALSE
chr1	144153756	144153757	-2.97201	+	5,5	3,0	TXNIP	0.0121317	FALSE	FALSE	FALSE
chr1	144153867	144153868	3.47322	+	0,2	21,33	TXNIP	0.00181044	FALSE	FALSE	FALSE
chr1	144153868	144153869	3.21901	+	4,2	37112	TXNIP	0.00387696	FALSE	FALSE	FALSE
chr1	144153869	144153870	2.82776	+	1,4	37,47	TXNIP	0.00406317	FALSE	FALSE	FALSE
chr1	144153873	144153874	3.25644	+	2,2	17,79	TXNIP	0.00775363	FALSE	FALSE	FALSE
chr1	144153876	144153877	3.01588	+	2,2	28,54	TXNIP	0.00578802	FALSE	FALSE	FALSE
chr1	144153880	144153881	3.21908	+	0,2	15,30	TXNIP	0.00460281	FALSE	FALSE	FALSE
chr1	144153888	144153889	3.64985	+	1,2	12,79	TXNIP	0.0035951	FALSE	FALSE	FALSE
chr1	144153907	144153908	2.95179	+	2,1	35,27	TXNIP	0.0111684	FALSE	FALSE	FALSE
chr1	144219012	144219013	-2.03011	+	19,24	11,9	RBM8A	0.011336	TRUE	TRUE	TRUE
chr1	144219595	144219596	-2.9338	+	14,19	8,0	RBM8A	0.00440088	TRUE	TRUE	TRUE
chr1	144220664	144220665	2.24627	+	7,7	62,68	RBM8A	0.00420208	TRUE	TRUE	FALSE
chr1	144220722	144220723	5.63362	+	0,0	9,7	RBM8A	0.00517965	TRUE	TRUE	FALSE
chr1	144220725	144220726	5.71983	+	0,0	8,9	RBM8A	0.0034643	TRUE	TRUE	FALSE
chr1	144220740	144220741	6.01893	+	0,0	12,9	RBM8A	0.00156799	TRUE	TRUE	FALSE
chr1	144221277	144221278	3.50052	+	1,1	7,40	RBM8A	0.0067176	TRUE	TRUE	FALSE
chr1	144222942	144222943	-3.43102	+	5,8	2,0	RBM8A	0.00500699	TRUE	TRUE	FALSE
chr1	144224003	144224004	-2.81007	+	14,12	7,0	RBM8A	0.0123284	TRUE	TRUE	FALSE
chr1	144224633	144224634	-3.37346	+	3,4	1,0	RBM8A	0.00712508	TRUE	TRUE	FALSE
chr1	144224808	144224809	-3.37345	+	3,4	1,0	RBM8A	0.00727298	TRUE	TRUE	FALSE
chr1	144225756	144225757	-1.59329	-	57,27	9,11	GNRHR2	3.01601e-05	FALSE	FALSE	FALSE
chr1	144225962	144225963	-5.28607	-	7,4	0,0	GNRHR2	0.00203441	FALSE	FALSE	FALSE
chr1	144225977	144225978	-3.2575	-	50,20	2,3	GNRHR2	5.71763e-07	FALSE	FALSE	FALSE
chr1	144225978	144225979	-1.64132	-	52,16	6,9	GNRHR2	0.00147747	FALSE	FALSE	FALSE
chr1	144308323	144308324	-4.04277	-	9,12	1,0	POLR3C	0.00108052	FALSE	FALSE	FALSE
chr1	144308409	144308410	6.0414	-	0,0	3,14	POLR3C	0.00757478	FALSE	FALSE	FALSE
chr1	144309918	144309919	3.80683	-	1,0	4,14	POLR3C	0.0109807	FALSE	FALSE	FALSE
chr1	144319801	144319802	-5.32382	-	3,7	0,0	POLR3C	0.00811373	FALSE	FALSE	FALSE
chr1	144743979	144743980	5.11313	-	0,0	7,3	NBPF11	0.0120261	FALSE	FALSE	FALSE
chr1	144745352	144745353	-3.06963	-	6,6	2,0	NBPF11	0.0110747	FALSE	FALSE	FALSE
chr1	144745361	144745362	-6.09732	-	8,5	0,0	NBPF11	0.000523377	FALSE	FALSE	FALSE
chr1	144745377	144745378	-2.65773	-	6,7	3,0	NBPF11	0.0081974	FALSE	FALSE	FALSE
chr1	144748092	144748093	5.2302	-	0,0	7,4	NBPF11	0.00932325	FALSE	FALSE	FALSE
chr1	144763935	144763936	5.19171	-	0,0	4,7	NBPF11	0.0054359	FALSE	FALSE	FALSE
chr1	144764641	144764642	5.28846	-	0,0	3,9	NBPF11	0.00921127	FALSE	FALSE	FALSE
chr1	144777575	144777576	5.40942	-	0,0	4,9	NBPF11	0.00576513	FALSE	FALSE	TRUE
chr1	145093455	145093456	-3.44677	-	4,3	1,0	PRKAB2	0.00408069	FALSE	FALSE	FALSE
chr1	145094041	145094042	5.51506	-	0,0	6,9	PRKAB2	0.00797316	FALSE	FALSE	FALSE
chr1	145094409	145094410	5.60833	-	0,0	9,7	PRKAB2	0.0053355	FALSE	FALSE	FALSE
chr1	145094756	145094757	5.77414	-	0,0	9,9	PRKAB2	0.00512604	FALSE	FALSE	FALSE
chr1	145095148	145095149	-3.63448	-	3,5	1,0	PRKAB2	0.00206262	FALSE	FALSE	FALSE
chr1	145095210	145095211	5.60668	-	0,0	7,9	PRKAB2	0.00515825	FALSE	FALSE	FALSE
chr1	145095909	145095910	5.41908	-	0,0	7,7	PRKAB2	0.00885976	FALSE	FALSE	FALSE
chr1	145097004	145097005	5.41908	-	0,0	7,7	PRKAB2	0.00902198	FALSE	FALSE	FALSE
chr1	145116639	145116640	5.61305	+	0,0	8,9	PDIA3P	0.00787283	FALSE	FALSE	FALSE
chr1	145181068	145181069	-3.91826	+	10,26	2,0	CHD1L	0.000237609	FALSE	FALSE	FALSE
chr1	145205799	145205800	3.65553	+	1,1	9,20	CHD1L	0.00116282	FALSE	FALSE	FALSE
chr1	145213737	145213738	-3.76367	+	8,9	1,0	CHD1L	0.00603885	FALSE	FALSE	FALSE
chr1	145224703	145224704	-5.95675	+	8,7	0,0	CHD1L	0.00998204	FALSE	FALSE	FALSE
chr1	145231925	145231926	-2.33164	+	18,12	2,4	CHD1L	0.0107756	FALSE	FALSE	FALSE
chr1	145231932	145231933	-2.64909	+	12,13	0,4	CHD1L	0.00767754	FALSE	FALSE	FALSE
chr1	145232810	145232811	-4.01454	+	11,9	1,0	CHD1L	0.00291523	FALSE	FALSE	FALSE
chr1	145558479	145558480	-5.23692	+	4,4	0,0	BCL9	0.00390631	TRUE	TRUE	TRUE
chr1	146041099	146041100	5.48967	-	0,0	3,11	NBPF11	0.00469253	FALSE	FALSE	FALSE
chr1	146042211	146042212	6.72545	-	0,0	7,27	NBPF11	6.0532e-05	FALSE	FALSE	FALSE
chr1	146045895	146045896	5.65396	-	0,0	8,7	NBPF11	0.00225712	FALSE	FALSE	FALSE
chr1	146046020	146046021	-2.65691	-	6,7	3,0	NBPF11	0.00855769	FALSE	FALSE	FALSE
chr1	146061167	146061168	-3.76389	-	7,4	1,0	NBPF11	0.00627615	FALSE	FALSE	TRUE
chr1	146470508	146470509	-2.84578	-	4,4	2,0	NBPF14	0.0119018	FALSE	FALSE	FALSE
chr1	146475984	146475985	2.23838	-	2,3	20,30	NBPF14	0.00359094	FALSE	FALSE	TRUE
chr1	146476019	146476020	5.0729	-	0,0	4,7	NBPF14	0.00929139	FALSE	FALSE	TRUE
chr1	146476067	146476068	5.07366	-	0,0	4,7	NBPF14	0.00843834	FALSE	FALSE	TRUE
chr1	146476099	146476100	5.30777	-	0,0	6,7	NBPF14	0.0100057	FALSE	FALSE	TRUE
chr1	146476101	146476102	5.49676	-	0,0	4,11	NBPF14	0.00884638	FALSE	FALSE	TRUE
chr1	146477524	146477525	2.95994	-	2,2	20,47	NBPF14	0.00056258	FALSE	FALSE	TRUE
chr1	146479164	146479165	5.07636	-	0,0	7,4	NBPF14	0.00950694	FALSE	FALSE	FALSE
chr1	146844038	146844039	5.40555	+	0,0	3,11	NBPF15,NBPF16	0.0120632	FALSE	FALSE	TRUE
chr1	146857845	146857846	-2.57608	+	12,4	2,3	NBPF15,NBPF16	0.00557815	FALSE	FALSE	FALSE
chr1	146861069	146861070	-3.7671	+	5,4	1,0	NBPF15,NBPF16	0.00100761	FALSE	FALSE	FALSE
chr1	146861967	146861968	-5.19982	+	3,3	0,0	NBPF15,NBPF16	0.00790688	FALSE	FALSE	FALSE
chr1	147023081	147023082	-5.76171	+	5,4	0,0	NBPF16	0.000991833	FALSE	FALSE	FALSE
chr1	147023340	147023341	5.31529	+	0,0	4,9	NBPF16	0.00562943	FALSE	FALSE	FALSE
chr1	147023970	147023971	-1.91895	+	7,7	4,3	NBPF16	0.00848081	FALSE	FALSE	FALSE
chr1	148122808	148122809	4.46733	-	1,0	3,14	HIST2H2BE	0.00403463	TRUE	TRUE	TRUE
chr1	148122834	148122835	6.29103	-	0,0	6,7	HIST2H2BE	0.00975569	TRUE	TRUE	TRUE
chr1	148122897	148122898	6.09608	-	0,0	3,9	HIST2H2BE	0.000178392	TRUE	TRUE	TRUE
chr1	148122994	148122995	5.34295	-	0,0	3,4	HIST2H2BE	0.00409542	TRUE	TRUE	TRUE
chr1	148123787	148123788	5.34295	-	0,0	3,4	HIST2H2BE	0.00409542	TRUE	TRUE	TRUE
chr1	148161873	148161874	2.68757	-	2,5	44,82	SF3B4	0.00164967	TRUE	TRUE	TRUE
chr1	148161874	148161875	2.68083	-	2,2	35,37	SF3B4	0.00167281	TRUE	TRUE	TRUE
chr1	148161889	148161890	2.35789	-	5,2	40,58	SF3B4	0.00206028	TRUE	TRUE	TRUE
chr1	148161895	148161896	6.20849	-	0,0	20,7	SF3B4	0.00373418	TRUE	TRUE	TRUE
chr1	148161896	148161897	3.16925	-	1,1	25,27	SF3B4	0.00249195	TRUE	TRUE	TRUE
chr1	148161913	148161914	2.2447	-	5,2	44,47	SF3B4	0.00257898	TRUE	TRUE	TRUE
chr1	148161914	148161915	2.99144	-	4,1	59,51	SF3B4	0.000213042	TRUE	TRUE	TRUE
chr1	148162004	148162005	2.15604	-	10,5	79102	SF3B4	0.00186917	TRUE	TRUE	TRUE
chr1	148162005	148162006	1.83084	-	6,5	61,47	SF3B4	0.00940264	TRUE	TRUE	TRUE
chr1	148162008	148162009	2.53797	-	3,6	86,61	SF3B4	0.000749322	TRUE	TRUE	TRUE
chr1	148162011	148162012	2.29539	-	2,5	38,58	SF3B4	0.00468807	TRUE	TRUE	TRUE
chr1	148162014	148162015	2.55387	-	1,4	57,27	SF3B4	0.00349952	TRUE	TRUE	TRUE
chr1	148162016	148162017	2.8109	-	2,2	42,37	SF3B4	0.000679859	TRUE	TRUE	TRUE
chr1	148162018	148162019	2.49685	-	2,2	44,20	SF3B4	0.00796033	TRUE	TRUE	TRUE
chr1	148162042	148162043	6.97186	-	0,0	12,33	SF3B4	0.000777812	TRUE	TRUE	TRUE
chr1	148162243	148162244	-3.26916	-	7,8	4,0	SF3B4	0.00675138	TRUE	TRUE	TRUE
chr1	148164362	148164363	-3.80882	-	7,5	2,0	SF3B4	0.00342745	TRUE	TRUE	TRUE
chr1	148166245	148166246	-1.6513	-	26,17	23,14	SF3B4	0.00980893	TRUE	TRUE	TRUE
chr1	148166258	148166259	-1.769	-	24,14	19,11	SF3B4	0.00723714	TRUE	TRUE	TRUE
chr1	148179787	148179788	5.26717	-	0,0	4,9	OTUD7B	0.0116959	FALSE	FALSE	FALSE
chr1	148180351	148180352	5.28276	-	0,0	6,7	OTUD7B	0.00720288	FALSE	FALSE	FALSE
chr1	148180814	148180815	5.73191	-	0,0	7,11	OTUD7B	0.00382152	FALSE	FALSE	FALSE
chr1	148181253	148181254	5.04756	-	0,0	4,7	OTUD7B	0.00845259	FALSE	FALSE	FALSE
chr1	148181896	148181897	5.28272	-	0,0	6,7	OTUD7B	0.00826409	FALSE	FALSE	FALSE
chr1	148182953	148182954	-3.53742	-	4,3	1,0	OTUD7B	0.00402447	FALSE	FALSE	FALSE
chr1	148187501	148187502	3.17726	-	1,1	13,30	OTUD7B	0.00927544	FALSE	FALSE	FALSE
chr1	148188704	148188705	5.04587	-	0,0	4,7	OTUD7B	0.00956201	FALSE	FALSE	FALSE
chr1	148306578	148306579	-5.26715	+	3,3	0,0	VPS45	0.00807514	FALSE	FALSE	FALSE
chr1	148384075	148384076	5.95664	+	0,0	4,17	VPS45	0.00736775	FALSE	FALSE	FALSE
chr1	148397723	148397724	3.11473	+	0,1	3,7	PLEKHO1	0.011902	TRUE	TRUE	FALSE
chr1	148398169	148398170	-5.5721	+	5,7	0,0	PLEKHO1	0.000999558	TRUE	TRUE	FALSE
chr1	148457906	148457907	-3.08281	-	12,16	4,0	ANP32E	0.00439367	FALSE	FALSE	FALSE
chr1	148458874	148458875	3.41878	-	2,3	7,65	ANP32E	0.0059684	FALSE	FALSE	FALSE
chr1	148465710	148465711	-3.71296	-	12,11	2,0	ANP32E	0.00447207	FALSE	FALSE	FALSE
chr1	148504551	148504552	3.40693	-	0,3	20,61	APH1A	0.00356254	TRUE	TRUE	TRUE
chr1	148504833	148504834	2.78476	-	2,2	21,47	APH1A	0.00479077	TRUE	TRUE	TRUE
chr1	148504891	148504892	5.61912	-	0,0	8,9	APH1A	0.00755343	TRUE	TRUE	TRUE
chr1	148505348	148505349	-4.06349	-	9,7	2,0	APH1A	0.000735901	TRUE	TRUE	TRUE
chr1	148507103	148507104	-2.89543	-	5,5	3,0	APH1A	0.00920912	TRUE	TRUE	TRUE
chr1	148507107	148507108	-3.25488	-	8,5	3,0	APH1A	0.00322655	TRUE	TRUE	TRUE
chr1	148507933	148507934	-4.18328	-	6,4	1,0	APH1A	0.0016566	TRUE	TRUE	TRUE
chr1	148507979	148507980	6.9149	-	0,0	4,37	APH1A	0.0011078	TRUE	TRUE	TRUE
chr1	148507987	148507988	3.71052	-	0,1	13,23	APH1A	0.0054548	TRUE	TRUE	TRUE
chr1	148508016	148508017	-4.59143	-	12,11	2,0	APH1A	0.000220547	TRUE	TRUE	TRUE
chr1	148508025	148508026	-3.05851	-	13,12	4,3	APH1A	0.00148572	TRUE	TRUE	TRUE
chr1	148532943	148532944	-6.32141	+	11,9	0,0	MRPS21	0.0018183	FALSE	FALSE	FALSE
chr1	148533017	148533018	-3.36786	+	7,6	1,0	MRPS21	0.00854884	FALSE	FALSE	FALSE
chr1	148533343	148533344	5.37379	+	0,0	3,7	MRPS21	0.00891121	FALSE	FALSE	FALSE
chr1	148533421	148533422	-3.36373	+	5,8	1,0	MRPS21	0.0108884	FALSE	FALSE	FALSE
chr1	148547346	148547347	2.82324	+	7,3	20,51	MRPS21	0.00476463	FALSE	FALSE	FALSE
chr1	148547362	148547363	2.82096	+	7,3	17,54	MRPS21	0.0076095	FALSE	FALSE	FALSE
chr1	148567506	148567507	-2.63756	+	8,8	2,3	PRPF3	0.0114519	TRUE	TRUE	TRUE
chr1	148574229	148574230	6.04051	+	0,0	13,9	PRPF3	0.0016268	TRUE	TRUE	TRUE
chr1	148582538	148582539	-3.58876	+	6,7	2,0	PRPF3	0.00790948	TRUE	TRUE	TRUE
chr1	148592034	148592035	-1.9983	+	16,12	12,3	PRPF3	0.00984352	TRUE	TRUE	TRUE
chr1	148592042	148592043	-2.19423	+	14,10	8,3	PRPF3	0.00865141	TRUE	TRUE	TRUE
chr1	148592156	148592157	3.88384	+	2,0	19,44	PRPF3	0.000643805	TRUE	TRUE	TRUE
chr1	148680100	148680101	6.15591	+	0,0	4,20	RPRD2	0.00149287	FALSE	FALSE	FALSE
chr1	148710255	148710256	-2.91628	+	7,7	0,3	RPRD2	0.0105523	FALSE	FALSE	FALSE
chr1	148712513	148712514	5.67724	+	0,0	3,14	RPRD2	0.00847795	FALSE	FALSE	FALSE
chr1	148712628	148712629	5.0279	+	0,0	3,7	RPRD2	0.00909526	FALSE	FALSE	FALSE
chr1	148712782	148712783	5.02526	+	0,0	3,7	RPRD2	0.00981866	FALSE	FALSE	FALSE
chr1	148728081	148728082	-5.41376	+	5,5	0,0	TARS2	0.0047454	FALSE	FALSE	FALSE
chr1	148730573	148730574	-5.65983	+	5,7	0,0	TARS2	0.00330263	FALSE	FALSE	FALSE
chr1	148737639	148737640	-5.79942	+	7,6	0,0	TARS2	0.0036264	FALSE	FALSE	FALSE
chr1	148744801	148744802	5.49817	+	0,0	4,7	TARS2	0.0067335	FALSE	FALSE	FALSE
chr1	148813699	148813700	3.02048	-	3,2	21,72	MCL1	0.00563802	TRUE	TRUE	FALSE
chr1	148813963	148813964	-2.54892	-	11,10	6,3	MCL1	0.00867084	TRUE	TRUE	FALSE
chr1	148814038	148814039	-2.20174	-	14,17	15,3	MCL1	0.00762082	TRUE	TRUE	FALSE
chr1	148814876	148814877	5.82787	-	0,0	8,11	MCL1	0.00609296	TRUE	TRUE	FALSE
chr1	148814938	148814939	2.41681	-	5,4	38,75	MCL1	0.0100456	TRUE	TRUE	FALSE
chr1	148814973	148814974	6.83815	-	0,0	15,23	MCL1	0.0016967	TRUE	TRUE	FALSE
chr1	148815062	148815063	5.96349	-	0,0	13,9	MCL1	0.00348373	TRUE	TRUE	FALSE
chr1	148815528	148815529	5.67075	-	0,0	11,7	MCL1	0.00616956	TRUE	TRUE	FALSE
chr1	148815666	148815667	3.60742	-	1,2	20,65	MCL1	0.00222916	TRUE	TRUE	FALSE
chr1	148815669	148815670	3.92179	-	0,1	8,30	MCL1	0.00939047	TRUE	TRUE	FALSE
chr1	148815704	148815705	3.22547	-	1,1	21,27	MCL1	0.00454962	TRUE	TRUE	FALSE
chr1	148815705	148815706	3.5807	-	0,1	16,17	MCL1	0.0089473	TRUE	TRUE	FALSE
chr1	148815792	148815793	3.55437	-	1,0	24,11	MCL1	0.00781759	TRUE	TRUE	FALSE
chr1	148815907	148815908	6.00324	-	0,0	11,11	MCL1	0.00300534	TRUE	TRUE	FALSE
chr1	148815916	148815917	5.64688	-	0,0	8,9	MCL1	0.0100124	TRUE	TRUE	FALSE
chr1	148815966	148815967	6.01293	-	0,0	7,14	MCL1	0.00492788	TRUE	TRUE	FALSE
chr1	148817542	148817543	-2.4071	-	9,12	7,3	MCL1	0.00977791	TRUE	TRUE	FALSE
chr1	148818077	148818078	-2.90074	-	6,13	3,3	MCL1	0.00606526	TRUE	TRUE	TRUE
chr1	148818081	148818082	-3.05944	-	8,17	8,0	MCL1	0.00722826	TRUE	TRUE	TRUE
chr1	148818146	148818147	-3.62218	-	11,4	3,0	MCL1	0.004815	TRUE	TRUE	TRUE
chr1	148818253	148818254	-4.6372	-	3,10	1,0	MCL1	0.00189394	TRUE	TRUE	TRUE
chr1	148818282	148818283	-3.64403	-	7,4	2,0	MCL1	0.00843536	TRUE	TRUE	TRUE
chr1	148818298	148818299	-3.1268	-	12,11	7,0	MCL1	0.00362073	TRUE	TRUE	TRUE
chr1	148818307	148818308	-3.53738	-	2,24	2,3	MCL1	0.00898048	TRUE	TRUE	TRUE
chr1	148818334	148818335	-4.90842	-	7,20	2,0	MCL1	0.000235083	TRUE	TRUE	TRUE
chr1	148818335	148818336	-2.98637	-	6,15	7,0	MCL1	0.00893564	TRUE	TRUE	TRUE
chr1	148818385	148818386	-4.80275	-	9,16	2,0	MCL1	3.20706e-05	TRUE	TRUE	TRUE
chr1	148861726	148861727	3.35059	-	1,1	20,11	ENSA	0.00459463	FALSE	TRUE	FALSE
chr1	148861728	148861729	2.81429	-	0,3	19,11	ENSA	0.00763533	FALSE	TRUE	FALSE
chr1	148861733	148861734	3.88723	-	0,2	27,17	ENSA	0.000339854	FALSE	TRUE	FALSE
chr1	148861734	148861735	2.5986	-	3,1	16,20	ENSA	0.00959046	FALSE	TRUE	FALSE
chr1	148861735	148861736	3.41267	-	2,1	15,33	ENSA	0.00157253	FALSE	TRUE	FALSE
chr1	148861740	148861741	2.33092	-	5,4	28,37	ENSA	0.00682131	FALSE	TRUE	FALSE
chr1	148861856	148861857	5.2821	-	0,0	7,4	ENSA	0.00912439	FALSE	TRUE	FALSE
chr1	148862639	148862640	-5.50537	-	6,3	0,0	ENSA	0.0094387	FALSE	FALSE	FALSE
chr1	148862698	148862699	5.51847	-	0,0	9,4	ENSA	0.00810839	FALSE	FALSE	FALSE
chr1	148862867	148862868	5.61579	-	0,0	3,11	ENSA	0.0102646	FALSE	FALSE	FALSE
chr1	148862877	148862878	6.11961	-	0,0	3,17	ENSA	0.00558534	FALSE	FALSE	FALSE
chr1	148863003	148863004	-5.63709	-	6,4	0,0	ENSA	0.00409191	FALSE	FALSE	FALSE
chr1	148863763	148863764	-3.83177	-	6,7	1,0	ENSA	0.00949556	FALSE	FALSE	FALSE
chr1	148864167	148864168	3.50432	-	2,0	6,30	ENSA	0.00867122	FALSE	FALSE	FALSE
chr1	148864177	148864178	2.82052	-	3,2	8,44	ENSA	0.0106139	FALSE	FALSE	FALSE
chr1	148864270	148864271	5.27891	-	0,0	4,7	ENSA	0.00849094	FALSE	FALSE	FALSE
chr1	148864291	148864292	3.11735	-	5,7	16131	ENSA	0.00423966	FALSE	FALSE	FALSE
chr1	148864724	148864725	-5.29971	-	4,4	0,0	ENSA	0.00893234	FALSE	FALSE	FALSE
chr1	148864734	148864735	-5.74504	-	5,6	0,0	ENSA	0.00227356	FALSE	FALSE	FALSE
chr1	148864846	148864847	-2.98385	-	7,18	1,3	ENSA	0.00459247	FALSE	TRUE	FALSE
chr1	148864861	148864862	-2.2474	-	16,34	7,7	ENSA	0.00850926	FALSE	TRUE	FALSE
chr1	148865594	148865595	5.51531	-	0,0	6,7	ENSA	0.00490358	FALSE	TRUE	TRUE
chr1	148866322	148866323	-5.10443	-	3,4	0,0	ENSA	0.0112868	FALSE	TRUE	FALSE
chr1	148866618	148866619	-3.70878	-	5,7	1,0	ENSA	0.00985167	FALSE	TRUE	FALSE
chr1	148886277	148886278	3.82276	-	0,1	12,9	GOLPH3L	0.00360478	FALSE	FALSE	FALSE
chr1	148886644	148886645	5.85749	-	0,0	7,9	GOLPH3L	0.00354002	FALSE	FALSE	FALSE
chr1	148887487	148887488	-3.34537	-	10,17	3,0	GOLPH3L	0.00273636	FALSE	FALSE	FALSE
chr1	149049335	149049336	5.87778	-	0,0	3,17	ARNT	0.00522716	TRUE	TRUE	TRUE
chr1	149049348	149049349	6.86392	-	0,0	7,33	ARNT	0.000176239	TRUE	TRUE	TRUE
chr1	149049406	149049407	4.97821	-	0,0	6,4	ARNT	0.0090183	TRUE	TRUE	TRUE
chr1	149050329	149050330	-5.91152	-	5,5	0,0	ARNT	0.00119307	TRUE	TRUE	TRUE
chr1	149050774	149050775	5.09982	-	0,0	4,7	ARNT	0.0119421	TRUE	TRUE	TRUE
chr1	149062371	149062372	-3.74366	-	5,4	1,0	ARNT	0.00137549	TRUE	TRUE	TRUE
chr1	149065696	149065697	5.34432	-	0,0	6,7	ARNT	0.00960522	TRUE	TRUE	FALSE
chr1	149068317	149068318	5.34437	-	0,0	6,7	ARNT	0.0100347	TRUE	TRUE	FALSE
chr1	149075413	149075414	5.10013	-	0,0	4,7	ARNT	0.0116746	TRUE	TRUE	FALSE
chr1	149075573	149075574	3.49561	-	0,1	3,23	ARNT	0.0108421	TRUE	TRUE	FALSE
chr1	149166868	149166869	-3.56898	+	7,8	1,0	SETDB1	0.00746155	FALSE	FALSE	FALSE
chr1	149166903	149166904	-4.63021	+	16,15	1,0	SETDB1	3.63706e-06	FALSE	FALSE	FALSE
chr1	149166956	149166957	-6.25683	+	7,12	0,0	SETDB1	0.000234355	FALSE	FALSE	FALSE
chr1	149180517	149180518	-3.37181	+	6,7	1,0	SETDB1	0.0112396	FALSE	FALSE	FALSE
chr1	149181681	149181682	-5.49808	+	6,5	0,0	SETDB1	0.0121543	FALSE	FALSE	FALSE
chr1	149181719	149181720	-3.37665	+	7,6	1,0	SETDB1	0.0117589	FALSE	FALSE	FALSE
chr1	149182100	149182101	-3.84366	+	10,8	1,0	SETDB1	0.00182551	FALSE	FALSE	FALSE
chr1	149199867	149199868	-1.63014	+	12,16	2,7	SETDB1	0.00857129	FALSE	FALSE	FALSE
chr1	149199870	149199871	-3.1095	+	8,12	2,0	SETDB1	0.008134	FALSE	FALSE	FALSE
chr1	149202813	149202814	-5.84047	+	8,6	0,0	SETDB1	0.00174789	FALSE	FALSE	FALSE
chr1	149204396	149204397	5.74037	-	0,0	12,7	CERS2	0.00745883	TRUE	TRUE	TRUE
chr1	149204574	149204575	3.28704	-	1,4	12,93	CERS2	0.0112296	TRUE	TRUE	TRUE
chr1	149204598	149204599	-3.41985	-	9,4	3,0	CERS2	0.00803085	TRUE	TRUE	TRUE
chr1	149204602	149204603	-3.3966	-	18,5	2,3	CERS2	0.00213297	TRUE	TRUE	TRUE
chr1	149204916	149204917	2.84931	-	1,4	44,47	CERS2	0.00419547	TRUE	TRUE	TRUE
chr1	149205608	149205609	3.22664	-	2,0	15,30	CERS2	0.0097753	TRUE	TRUE	TRUE
chr1	149205625	149205626	3.26845	-	2,2	29,61	CERS2	0.00190534	TRUE	TRUE	TRUE
chr1	149205889	149205890	3.05611	-	1,1	20,23	CERS2	0.00461978	TRUE	TRUE	TRUE
chr1	149206250	149206251	6.50394	-	0,0	28,7	CERS2	0.00284392	TRUE	TRUE	TRUE
chr1	149213726	149213727	-3.68553	-	5,6	2,0	CERS2	0.0117956	TRUE	TRUE	TRUE
chr1	149213794	149213795	-4.18078	-	3,6	1,0	CERS2	0.00686407	TRUE	TRUE	TRUE
chr1	149213929	149213930	-4.03057	-	6,8	2,0	CERS2	0.00351126	TRUE	TRUE	TRUE
chr1	149273102	149273103	-3.51154	+	7,7	2,0	PRUNE	0.000934944	FALSE	FALSE	FALSE
chr1	149273174	149273175	-3.14578	+	10,5	0,3	PRUNE	0.00700429	FALSE	FALSE	FALSE
chr1	149273215	149273216	-5.55972	+	4,4	0,0	PRUNE	0.00572409	FALSE	FALSE	FALSE
chr1	149273760	149273761	5.45943	+	0,0	7,7	PRUNE	0.00713271	FALSE	FALSE	FALSE
chr1	149273927	149273928	5.71965	+	0,0	6,11	PRUNE	0.0011517	FALSE	FALSE	FALSE
chr1	149274364	149274365	5.52973	+	0,0	4,11	PRUNE	0.00641996	FALSE	FALSE	FALSE
chr1	149274405	149274406	6.17286	+	0,0	4,20	PRUNE	0.00266167	FALSE	FALSE	FALSE
chr1	149274416	149274417	7.41787	+	0,0	7,51	PRUNE	0.000299128	FALSE	FALSE	FALSE
chr1	149274776	149274777	5.93914	+	0,0	6,14	PRUNE	0.00135674	FALSE	FALSE	FALSE
chr1	149410083	149410084	-5.15173	-	5,5	0,0	TMOD4	0.00803221	FALSE	FALSE	FALSE
chr1	149413944	149413945	-5.15173	-	5,5	0,0	TMOD4	0.00803221	FALSE	FALSE	FALSE
chr1	149415580	149415581	3.74932	-	0,1	16,7	VPS72	0.00310504	FALSE	FALSE	FALSE
chr1	149415589	149415590	5.47295	-	0,0	6,7	VPS72	0.00476864	FALSE	FALSE	FALSE
chr1	149415606	149415607	4.19163	-	1,0	7,27	VPS72	0.0065954	FALSE	FALSE	FALSE
chr1	149415619	149415620	4.85339	-	1,1	11,89	VPS72	0.000811315	FALSE	FALSE	FALSE
chr1	149415624	149415625	3.9551	-	2,1	13,65	VPS72	0.00200209	FALSE	FALSE	FALSE
chr1	149415626	149415627	5.83605	-	0,0	6,11	VPS72	0.00316367	FALSE	FALSE	FALSE
chr1	149415628	149415629	3.63258	-	1,2	4,58	VPS72	0.0114606	FALSE	FALSE	FALSE
chr1	149415631	149415632	3.68702	-	0,2	6,37	VPS72	0.0071742	FALSE	FALSE	FALSE
chr1	149415681	149415682	3.51797	-	1,1	6,33	VPS72	0.0091632	FALSE	FALSE	FALSE
chr1	149415872	149415873	-3.27426	-	6,9	2,0	VPS72	0.010899	FALSE	FALSE	FALSE
chr1	149423478	149423479	-5.82186	-	7,4	0,0	VPS72	0.00224583	FALSE	FALSE	FALSE
chr1	149424714	149424715	-5.35488	-	4,4	0,0	VPS72	0.00574092	FALSE	FALSE	FALSE
chr1	149424900	149424901	-3.07736	-	7,12	3,0	VPS72	0.00405372	FALSE	FALSE	FALSE
chr1	149424913	149424914	-2.91233	-	6,11	3,0	VPS72	0.00929483	FALSE	FALSE	FALSE
chr1	149429228	149429229	-3.14696	-	10,9	0,3	VPS72	0.0016898	FALSE	FALSE	FALSE
chr1	149429232	149429233	-4.4387	-	7,12	1,0	VPS72	0.00116933	FALSE	FALSE	FALSE
chr1	149429234	149429235	-3.68549	-	6,5	1,0	VPS72	0.0117181	FALSE	FALSE	FALSE
chr1	149437666	149437667	-5.68399	+	6,5	0,0	PIP5K1A	0.0066207	FALSE	FALSE	FALSE
chr1	149438055	149438056	-5.8055	+	5,7	0,0	PIP5K1A	0.00544914	FALSE	FALSE	FALSE
chr1	149438141	149438142	5.5657	+	0,0	4,9	PIP5K1A	0.0108983	FALSE	FALSE	FALSE
chr1	149473361	149473362	-2.25456	+	30,26	11,4	PIP5K1A	0.0101574	FALSE	FALSE	FALSE
chr1	149473539	149473540	5.76501	+	0,0	6,9	PIP5K1A	0.00584758	FALSE	FALSE	FALSE
chr1	149473569	149473570	-5.4007	+	5,4	0,0	PIP5K1A	0.00994988	FALSE	FALSE	FALSE
chr1	149481268	149481269	-5.68162	+	4,7	0,0	PIP5K1A	0.00820391	FALSE	FALSE	FALSE
chr1	149487787	149487788	-4.55323	+	15,8	1,0	PIP5K1A	0.00333636	FALSE	FALSE	FALSE
chr1	149488015	149488016	4.07634	+	0,1	6,20	PIP5K1A	0.00899446	FALSE	FALSE	FALSE
chr1	149488248	149488249	6.09978	+	0,0	8,11	PIP5K1A	0.00116803	FALSE	FALSE	FALSE
chr1	149503127	149503128	-2.94259	+	14,11	4,0	PSMD4	0.00399732	FALSE	FALSE	FALSE
chr1	149504618	149504619	3.59842	+	2,0	6,30	PSMD4	0.0028929	FALSE	FALSE	FALSE
chr1	149505117	149505118	3.13505	+	2,3	11,51	PSMD4	0.00113858	FALSE	FALSE	FALSE
chr1	149506561	149506562	6.68981	+	0,0	3,27	PSMD4	0.00109436	FALSE	FALSE	FALSE
chr1	149526644	149526645	-5.77648	+	7,4	0,0	ZNF687	0.00286447	FALSE	FALSE	FALSE
chr1	149528830	149528831	-5.49185	+	5,4	0,0	ZNF687	0.00520134	FALSE	FALSE	FALSE
chr1	149528869	149528870	-5.32558	+	4,4	0,0	ZNF687	0.00409088	FALSE	FALSE	FALSE
chr1	149529321	149529322	-5.49179	+	5,4	0,0	ZNF687	0.00434038	FALSE	FALSE	TRUE
chr1	149530003	149530004	-5.3251	+	3,5	0,0	ZNF687	0.00672837	FALSE	FALSE	FALSE
chr1	149530207	149530208	-5.63857	+	3,7	0,0	ZNF687	0.00576449	FALSE	FALSE	FALSE
chr1	149530374	149530375	-5.32528	+	3,5	0,0	ZNF687	0.00541074	FALSE	FALSE	FALSE
chr1	149531273	149531274	5.4373	-	0,0	8,4	PI4KB	0.0106087	TRUE	TRUE	FALSE
chr1	149532069	149532070	-6.06723	-	5,9	0,0	PI4KB	0.00245607	TRUE	TRUE	FALSE
chr1	149533224	149533225	-5.29062	-	4,4	0,0	PI4KB	0.0114887	TRUE	TRUE	TRUE
chr1	149538168	149538169	-3.69944	-	6,6	1,0	PI4KB	0.00954786	TRUE	TRUE	FALSE
chr1	149546739	149546740	-3.45942	-	13,5	2,0	PI4KB	0.00862486	TRUE	TRUE	FALSE
chr1	149580006	149580007	-5.50521	-	6,4	0,0	RFX5	0.00638272	FALSE	FALSE	TRUE
chr1	149580244	149580245	6.2578	-	0,0	3,20	RFX5	0.0020903	FALSE	FALSE	TRUE
chr1	149580746	149580747	5.62906	-	0,0	6,7	RFX5	0.00965327	FALSE	FALSE	TRUE
chr1	149580815	149580816	5.61642	-	0,0	3,11	RFX5	0.00901288	FALSE	FALSE	TRUE
chr1	149580817	149580818	6.16286	-	0,0	6,14	RFX5	0.0011898	FALSE	FALSE	TRUE
chr1	149581010	149581011	5.80297	-	0,0	6,9	RFX5	0.0046286	FALSE	FALSE	TRUE
chr1	149581113	149581114	3.04081	-	1,1	4,20	RFX5	0.0117654	FALSE	FALSE	TRUE
chr1	149581214	149581215	7.06456	-	0,0	7,33	RFX5	0.000124696	FALSE	FALSE	TRUE
chr1	149582182	149582183	-5.64103	-	4,7	0,0	RFX5	0.00826123	FALSE	FALSE	TRUE
chr1	149582910	149582911	-5.35691	-	5,4	0,0	RFX5	0.0121712	FALSE	FALSE	TRUE
chr1	149583610	149583611	-5.50465	-	7,3	0,0	RFX5	0.00901821	FALSE	FALSE	TRUE
chr1	149583893	149583894	-3.81766	-	6,9	1,0	RFX5	0.0101658	FALSE	FALSE	TRUE
chr1	149640354	149640355	-1.93694	+	27,25	16,7	PSMB4	0.0117211	TRUE	TRUE	TRUE
chr1	149641872	149641873	6.27771	-	0,0	8,11	POGZ	0.000751554	FALSE	FALSE	FALSE
chr1	149641878	149641879	4.29872	-	0,1	8,17	POGZ	0.000869652	FALSE	FALSE	FALSE
chr1	149642310	149642311	5.75751	-	0,0	3,11	POGZ	0.00581248	FALSE	FALSE	FALSE
chr1	149642877	149642878	-5.49341	-	5,6	0,0	POGZ	0.00492107	FALSE	FALSE	FALSE
chr1	149642934	149642935	-5.20834	-	5,4	0,0	POGZ	0.00604127	FALSE	FALSE	FALSE
chr1	149643269	149643270	3.29891	-	2,0	8,14	POGZ	0.00672205	FALSE	FALSE	FALSE
chr1	149643302	149643303	5.33304	-	0,0	3,7	POGZ	0.0069397	FALSE	FALSE	FALSE
chr1	149643363	149643364	6.14311	-	0,0	8,9	POGZ	0.00339659	FALSE	FALSE	FALSE
chr1	149643499	149643500	6.21821	-	0,0	3,17	POGZ	0.00275895	FALSE	FALSE	FALSE
chr1	149643503	149643504	3.89258	-	0,1	3,17	POGZ	0.0106364	FALSE	FALSE	FALSE
chr1	149643523	149643524	5.93251	-	0,0	6,9	POGZ	0.0024605	FALSE	FALSE	FALSE
chr1	149643535	149643536	5.74953	-	0,0	6,7	POGZ	0.0024584	FALSE	FALSE	FALSE
chr1	149643542	149643543	6.29624	-	0,0	6,14	POGZ	0.00104643	FALSE	FALSE	FALSE
chr1	149643548	149643549	5.75756	-	0,0	3,11	POGZ	0.00579353	FALSE	FALSE	FALSE
chr1	149643964	149643965	-6.1071	-	9,8	0,0	POGZ	0.0032959	FALSE	FALSE	FALSE
chr1	149644014	149644015	-5.20833	-	5,4	0,0	POGZ	0.00608853	FALSE	FALSE	FALSE
chr1	149644144	149644145	-5.20494	-	6,3	0,0	POGZ	0.00939698	FALSE	FALSE	FALSE
chr1	149644543	149644544	-3.90358	-	9,10	1,0	POGZ	0.00458887	FALSE	FALSE	FALSE
chr1	149645030	149645031	-2.22089	-	20,19	4,4	POGZ	0.0115687	FALSE	FALSE	FALSE
chr1	149645185	149645186	-4.03078	-	15,6	1,0	POGZ	0.0033807	FALSE	FALSE	FALSE
chr1	149645269	149645270	-5.72954	-	6,7	0,0	POGZ	0.00274431	FALSE	FALSE	FALSE
chr1	149645392	149645393	-5.20485	-	6,3	0,0	POGZ	0.0096303	FALSE	FALSE	FALSE
chr1	149645467	149645468	-4.60824	-	16,15	1,0	POGZ	0.0001701	FALSE	FALSE	FALSE
chr1	149645469	149645470	-4.05332	-	7,14	1,0	POGZ	0.00305786	FALSE	FALSE	FALSE
chr1	149645476	149645477	-5.73309	-	5,8	0,0	POGZ	0.00362109	FALSE	FALSE	FALSE
chr1	149645506	149645507	5.4849	-	0,0	4,7	POGZ	0.00315454	FALSE	FALSE	FALSE
chr1	149645540	149645541	-2.87047	-	15,23	2,3	POGZ	0.0028598	FALSE	FALSE	FALSE
chr1	149646040	149646041	-5.20833	-	5,4	0,0	POGZ	0.00608644	FALSE	FALSE	FALSE
chr1	149663194	149663195	-4.35388	-	15,11	1,0	POGZ	0.000464656	FALSE	FALSE	FALSE
chr1	149663343	149663344	-4.29139	-	16,9	1,0	POGZ	0.000781293	FALSE	FALSE	FALSE
chr1	149666958	149666959	-5.20833	-	5,4	0,0	POGZ	0.00608435	FALSE	FALSE	FALSE
chr1	149681238	149681239	-5.8404	-	5,9	0,0	POGZ	0.00517379	FALSE	FALSE	FALSE
chr1	149822441	149822442	4.34069	+	1,0	7,9	TUFT1	0.00223855	FALSE	FALSE	FALSE
chr1	149822605	149822606	5.66569	+	0,0	3,7	TUFT1	0.00120216	FALSE	FALSE	FALSE
chr1	149935499	149935500	5.41525	+	0,0	3,9	SNX27	0.00317398	FALSE	FALSE	FALSE
chr1	149936030	149936031	-5.41913	+	5,4	0,0	SNX27	0.00399291	FALSE	FALSE	FALSE
chr1	149936458	149936459	5.17109	+	0,0	3,7	SNX27	0.00624322	FALSE	FALSE	FALSE
chr1	149936506	149936507	5.17014	+	0,0	3,7	SNX27	0.00720178	FALSE	FALSE	FALSE
chr1	149999004	149999005	3.34292	-	2,0	15,20	MRPL9	0.00405791	TRUE	TRUE	FALSE
chr1	149999140	149999141	3.29306	-	2,2	17,44	MRPL9	0.00281801	TRUE	TRUE	FALSE
chr1	149999174	149999175	-3.53346	-	8,8	2,0	MRPL9	0.00554104	TRUE	TRUE	FALSE
chr1	149999985	149999986	4.00343	-	2,2	11,85	MRPL9	0.000775072	TRUE	TRUE	TRUE
chr1	150002112	150002113	-3.89981	-	5,7	1,0	MRPL9	0.00283836	TRUE	TRUE	FALSE
chr1	150002118	150002119	-2.14613	-	12,19	8,3	MRPL9	0.0107801	TRUE	TRUE	FALSE
chr1	150002214	150002215	-4.29991	-	6,10	1,0	MRPL9	0.00108543	TRUE	TRUE	FALSE
chr1	150002525	150002526	-4.33294	-	8,8	1,0	MRPL9	0.000720675	TRUE	TRUE	FALSE
chr1	150002564	150002565	-3.57535	-	10,14	3,0	MRPL9	0.00173818	TRUE	TRUE	FALSE
chr1	150222036	150222037	6.27131	-	0,0	15,17	S100A10	0.0110587	TRUE	TRUE	TRUE
chr1	150222050	150222051	3.05709	-	2,1	29106	S100A10	0.00226144	TRUE	TRUE	TRUE
chr1	150222064	150222065	2.22471	-	2,4	61,93	S100A10	0.00868707	TRUE	TRUE	TRUE
chr1	150232870	150232871	-2.72651	-	7,4	6,3	S100A10	0.0106441	TRUE	TRUE	TRUE
chr1	150232906	150232907	-4.80291	-	3,4	1,0	S100A10	0.00489103	TRUE	TRUE	TRUE
chr1	150271711	150271712	7.42103	-	0,0	20,51	S100A11	0.0116293	TRUE	TRUE	TRUE
chr1	150271720	150271721	4.10431	-	1,0	23145	S100A11	0.0055116	TRUE	TRUE	TRUE
chr1	151873243	151873244	-2.42394	+	25,31	1,4	CHTOP	0.0118836	FALSE	FALSE	FALSE
chr1	151873255	151873256	-4.00308	+	31,46	2,0	CHTOP	0.00129478	FALSE	FALSE	FALSE
chr1	151873363	151873364	-5.69048	+	6,11	0,0	CHTOP	0.0119697	FALSE	FALSE	FALSE
chr1	151873369	151873370	-6.18327	+	8,16	0,0	CHTOP	0.00538547	FALSE	FALSE	FALSE
chr1	151877475	151877476	-2.59725	+	30,22	1,3	CHTOP	0.00930227	FALSE	FALSE	FALSE
chr1	151877533	151877534	-5.68492	+	7,10	0,0	CHTOP	0.0103114	FALSE	FALSE	FALSE
chr1	151881387	151881388	-6.21851	+	14,11	0,0	CHTOP	0.0055075	FALSE	FALSE	FALSE
chr1	151881488	151881489	-6.09078	+	15,8	0,0	CHTOP	0.00577706	FALSE	FALSE	FALSE
chr1	151882356	151882357	-5.98341	+	9,12	0,0	CHTOP	0.00523692	FALSE	FALSE	FALSE
chr1	151884218	151884219	-6.75605	+	14,22	0,0	CHTOP	0.000384464	FALSE	FALSE	TRUE
chr1	151884242	151884243	-6.77089	+	9,27	0,0	CHTOP	0.000743334	FALSE	FALSE	TRUE
chr1	151884395	151884396	-5.67963	+	8,9	0,0	CHTOP	0.00976729	FALSE	FALSE	TRUE
chr1	151884526	151884527	4.46669	+	1,2	3,37	CHTOP	0.00135484	FALSE	FALSE	TRUE
chr1	151884528	151884529	3.2012	+	8,3	12,40	CHTOP	0.00154728	FALSE	FALSE	TRUE
chr1	151884534	151884535	3.06054	+	2,6	11,23	CHTOP	0.00168082	FALSE	FALSE	TRUE
chr1	151884535	151884536	2.31734	+	6,5	12,14	CHTOP	0.00925454	FALSE	FALSE	TRUE
chr1	151884538	151884539	2.69289	+	7,4	12,23	CHTOP	0.0035967	FALSE	FALSE	TRUE
chr1	151884571	151884572	4.91814	+	2,0	4,33	CHTOP	0.00028252	FALSE	FALSE	TRUE
chr1	151884972	151884973	6.17642	+	0,0	3,9	CHTOP	0.00564564	FALSE	FALSE	TRUE
chr1	151901314	151901315	-3.56196	-	13,8	1,0	ILF2	0.0113019	FALSE	FALSE	FALSE
chr1	151901315	151901316	-3.63703	-	12,10	1,0	ILF2	0.00818265	FALSE	FALSE	FALSE
chr1	151901511	151901512	-2.5858	-	24,31	3,3	ILF2	0.00440665	FALSE	FALSE	FALSE
chr1	151902318	151902319	2.5146	-	20,14	21106	ILF2	0.00588595	FALSE	FALSE	FALSE
chr1	151903220	151903221	-6.21457	-	12,10	0,0	ILF2	0.00171921	FALSE	FALSE	FALSE
chr1	151909308	151909309	-6.21456	-	12,10	0,0	ILF2	0.00181423	FALSE	FALSE	FALSE
chr1	152043958	152043959	-5.74699	-	11,3	0,0	GATAD2B	0.00612295	TRUE	TRUE	TRUE
chr1	152046715	152046716	-5.33061	-	5,5	0,0	GATAD2B	0.0116829	TRUE	TRUE	TRUE
chr1	152047730	152047731	5.38326	-	0,0	3,7	GATAD2B	0.00579169	TRUE	TRUE	TRUE
chr1	152048574	152048575	-5.55896	-	8,4	0,0	GATAD2B	0.00658481	TRUE	TRUE	TRUE
chr1	152067346	152067347	-5.57388	-	7,5	0,0	GATAD2B	0.00498292	TRUE	TRUE	TRUE
chr1	152168777	152168778	-5.61422	-	4,8	0,0	DENND4B	0.00713401	FALSE	FALSE	FALSE
chr1	152168895	152168896	6.35846	-	0,0	6,14	DENND4B	0.00152717	FALSE	FALSE	FALSE
chr1	152169490	152169491	-5.6993	-	9,4	0,0	DENND4B	0.00816312	FALSE	FALSE	FALSE
chr1	152171499	152171500	-5.61424	-	4,8	0,0	DENND4B	0.00715775	FALSE	FALSE	FALSE
chr1	152175686	152175687	-5.58939	-	8,4	0,0	DENND4B	0.00826817	FALSE	FALSE	FALSE
chr1	152175764	152175765	-6.20414	-	4,14	0,0	DENND4B	0.00605735	FALSE	FALSE	FALSE
chr1	152186853	152186854	-5.65522	-	4,8	0,0	CRTC2	0.00854172	FALSE	FALSE	FALSE
chr1	152186895	152186896	-5.53737	-	4,7	0,0	CRTC2	0.00624885	FALSE	FALSE	FALSE
chr1	152187055	152187056	-3.84821	-	9,8	1,0	CRTC2	0.00164739	FALSE	FALSE	FALSE
chr1	152187398	152187399	-3.84606	-	10,7	1,0	CRTC2	0.00224129	FALSE	FALSE	FALSE
chr1	152192385	152192386	2.94634	-	1,1	3,17	CRTC2	0.00997639	FALSE	FALSE	FALSE
chr1	152198688	152198689	-5.68555	-	3,5	0,0	SLC39A1	0.00669222	TRUE	TRUE	TRUE
chr1	152198719	152198720	2.87989	-	2,2	15,47	SLC39A1	0.00908154	TRUE	TRUE	TRUE
chr1	152199310	152199311	5.90524	-	0,0	11,9	SLC39A1	0.0049632	TRUE	TRUE	TRUE
chr1	152199324	152199325	3.89266	-	1,0	7,27	SLC39A1	0.012276	TRUE	TRUE	TRUE
chr1	152206609	152206610	-5.97007	-	6,4	0,0	SLC39A1	0.00456303	TRUE	TRUE	FALSE
chr1	152206733	152206734	-3.67813	-	5,3	1,0	SLC39A1	0.00558452	TRUE	TRUE	FALSE
chr1	152206735	152206736	-3.85618	-	5,4	1,0	SLC39A1	0.00645751	TRUE	TRUE	FALSE
chr1	152216300	152216301	4.59426	-	1,1	4,40	JTB	0.00268285	FALSE	FALSE	FALSE
chr1	152216682	152216683	-6.92633	-	16,16	0,0	JTB	0.000215971	FALSE	FALSE	FALSE
chr1	152216700	152216701	-2.51393	-	31,34	7,3	JTB	0.000917191	FALSE	FALSE	FALSE
chr1	152230234	152230235	-2.11481	+	74103	25,4	RPS27	0.00491602	FALSE	FALSE	FALSE
chr1	152230689	152230690	1.75937	+	9,14	29,20	RPS27	0.00728448	FALSE	FALSE	FALSE
chr1	152231205	152231206	-2.03546	+	83217	44,7	RPS27	0.00212855	FALSE	FALSE	FALSE
chr1	152395664	152395665	2.41449	-	7,5	15,44	TPM3	0.0122439	FALSE	FALSE	FALSE
chr1	152395767	152395768	3.04111	-	2,2	24,7	TPM3	0.0108454	FALSE	FALSE	FALSE
chr1	152396098	152396099	5.92312	-	0,0	11,3	TPM3	0.0101191	FALSE	FALSE	FALSE
chr1	152396104	152396105	6.60374	-	0,0	3,20	TPM3	0.00257088	FALSE	FALSE	FALSE
chr1	152396110	152396111	4.08541	-	1,0	12,7	TPM3	0.00756165	FALSE	FALSE	FALSE
chr1	152396248	152396249	-3.94793	-	12,9	1,0	TPM3	0.00647467	FALSE	FALSE	FALSE
chr1	152405979	152405980	-6.11797	-	10,8	0,0	TPM3	0.00416854	FALSE	FALSE	FALSE
chr1	152412016	152412017	-2.56457	-	26,35	6,3	TPM3	0.00824642	FALSE	FALSE	FALSE
chr1	152412286	152412287	-3.59371	-	13,17	2,0	TPM3	0.00209768	FALSE	FALSE	FALSE
chr1	152422190	152422191	-3.47678	-	23,17	3,0	TPM3	0.00312636	FALSE	FALSE	FALSE
chr1	152422213	152422214	-2.50748	-	29,36	7,3	TPM3	0.00845419	FALSE	FALSE	FALSE
chr1	152422234	152422235	-6.33579	-	11,10	0,0	TPM3	0.00130503	FALSE	FALSE	FALSE
chr1	152446086	152446087	-3.16233	-	16,26	4,0	C1orf43	0.00107046	FALSE	FALSE	FALSE
chr1	152446164	152446165	2.36823	-	7,7	19,33	C1orf43	0.00650187	FALSE	FALSE	FALSE
chr1	152446290	152446291	2.38066	-	6,2	21,14	C1orf43	0.0117589	FALSE	FALSE	FALSE
chr1	152446320	152446321	2.05603	-	11,13	35,40	C1orf43	0.00885962	FALSE	FALSE	FALSE
chr1	152446347	152446348	2.04935	-	16,20	41,65	C1orf43	0.0112729	FALSE	FALSE	FALSE
chr1	152446588	152446589	-3.23033	-	23,21	4,0	C1orf43	0.000369046	FALSE	FALSE	FALSE
chr1	152446723	152446724	-2.37661	-	21,19	7,0	C1orf43	0.00968136	FALSE	FALSE	FALSE
chr1	152459579	152459580	2.16452	-	4,17	64,20	C1orf43	0.00926787	FALSE	FALSE	FALSE
chr1	152464213	152464214	5.92395	+	0,0	7,7	UBAP2L	0.00247451	FALSE	FALSE	FALSE
chr1	152467758	152467759	-5.19877	+	5,4	0,0	UBAP2L	0.00872667	FALSE	FALSE	FALSE
chr1	152473779	152473780	-5.61541	+	4,8	0,0	UBAP2L	0.00570701	FALSE	FALSE	FALSE
chr1	152474315	152474316	-5.82429	+	7,7	0,0	UBAP2L	0.0026576	FALSE	FALSE	FALSE
chr1	152488446	152488447	-3.79175	+	11,7	1,0	UBAP2L	0.00477794	FALSE	FALSE	FALSE
chr1	152490620	152490621	-3.62935	+	6,10	1,0	UBAP2L	0.00898268	FALSE	FALSE	FALSE
chr1	152496344	152496345	-6.24958	+	12,7	0,0	UBAP2L	0.000915937	FALSE	FALSE	FALSE
chr1	152500085	152500086	-5.71719	+	7,6	0,0	UBAP2L	0.00304256	FALSE	FALSE	FALSE
chr1	152500128	152500129	-5.59655	+	8,4	0,0	UBAP2L	0.00632733	FALSE	FALSE	FALSE
chr1	152500190	152500191	-5.48554	+	5,6	0,0	UBAP2L	0.00717064	FALSE	FALSE	FALSE
chr1	152500717	152500718	-5.34498	+	6,4	0,0	UBAP2L	0.0060189	FALSE	FALSE	FALSE
chr1	152502497	152502498	-3.79951	+	10,8	1,0	UBAP2L	0.00298976	FALSE	FALSE	FALSE
chr1	152512599	152512600	-5.51727	+	8,7	0,0	HAX1	0.0120335	FALSE	FALSE	TRUE
chr1	152514746	152514747	-3.85486	+	22,12	1,0	HAX1	0.00773645	FALSE	FALSE	FALSE
chr1	152514792	152514793	-3.69206	+	17,14	1,0	HAX1	0.00758283	FALSE	FALSE	FALSE
chr1	152588178	152588179	-3.23213	+	5,4	1,0	ATP8B2	0.0120724	FALSE	FALSE	FALSE
chr1	152588187	152588188	-3.23213	+	5,4	1,0	ATP8B2	0.0120724	FALSE	FALSE	FALSE
chr1	152590261	152590262	5.1807	+	0,0	3,7	ATP8B2	0.00402213	FALSE	FALSE	FALSE
chr1	152789206	152789207	6.01789	-	0,0	4,17	UBE2Q1	0.00288583	FALSE	FALSE	FALSE
chr1	152797435	152797436	-5.58098	-	3,6	0,0	UBE2Q1	0.00396218	FALSE	FALSE	FALSE
chr1	152797651	152797652	-3.15095	-	10,7	0,3	UBE2Q1	0.00680666	FALSE	FALSE	FALSE
chr1	152821236	152821237	2.99979	-	2,0	20,14	ADAR	0.0063223	FALSE	FALSE	FALSE
chr1	152821515	152821516	4.50197	-	1,0	4,44	ADAR	0.00419776	FALSE	FALSE	FALSE
chr1	152822111	152822112	5.91626	-	0,0	13,7	ADAR	0.0062805	FALSE	FALSE	FALSE
chr1	152822339	152822340	4.12596	-	0,2	12,58	ADAR	0.000957629	FALSE	FALSE	FALSE
chr1	152822342	152822343	4.40827	-	0,1	9,37	ADAR	0.00170875	FALSE	FALSE	FALSE
chr1	152822356	152822357	7.29941	-	0,0	9,40	ADAR	7.34531e-05	FALSE	FALSE	FALSE
chr1	152822437	152822438	3.80458	-	0,1	11,20	ADAR	0.00572352	FALSE	FALSE	FALSE
chr1	152822983	152822984	-3.46256	-	11,7	3,0	ADAR	0.00882728	FALSE	FALSE	FALSE
chr1	152823163	152823164	-2.31531	-	16,12	8,3	ADAR	0.00633712	FALSE	FALSE	FALSE
chr1	152823223	152823224	5.77509	-	0,0	11,7	ADAR	0.0087763	FALSE	FALSE	FALSE
chr1	152823440	152823441	3.71361	-	2,0	13,40	ADAR	0.0015817	FALSE	FALSE	FALSE
chr1	152823580	152823581	5.64212	-	0,0	7,9	ADAR	0.00943781	FALSE	FALSE	FALSE
chr1	152823595	152823596	6.28012	-	0,0	4,20	ADAR	0.00593597	FALSE	FALSE	FALSE
chr1	152823653	152823654	3.28554	-	1,1	13,27	ADAR	0.00267477	FALSE	FALSE	FALSE
chr1	152823746	152823747	2.41759	-	2,2	27,17	ADAR	0.00874856	FALSE	FALSE	FALSE
chr1	152823803	152823804	5.9893	-	0,0	6,14	ADAR	0.00739597	FALSE	FALSE	FALSE
chr1	152823877	152823878	-4.11504	-	12,8	2,0	ADAR	0.001063	FALSE	FALSE	FALSE
chr1	152824363	152824364	-2.39775	-	9,18	7,3	ADAR	0.00554597	FALSE	FALSE	FALSE
chr1	152827653	152827654	-3.71328	-	6,9	2,0	ADAR	0.00766744	FALSE	FALSE	FALSE
chr1	152840825	152840826	5.53268	-	0,0	8,7	ADAR	0.0100686	FALSE	FALSE	FALSE
chr1	152841158	152841159	-3.92973	-	3,7	1,0	ADAR	0.00564343	FALSE	FALSE	FALSE
chr1	152841418	152841419	-4.05815	-	7,4	1,0	ADAR	0.00253664	FALSE	FALSE	FALSE
chr1	152841478	152841479	-3.76944	-	6,3	1,0	ADAR	0.00344453	FALSE	FALSE	FALSE
chr1	153196742	153196743	3.96219	-	0,1	4,11	PYGO2	0.0123249	FALSE	FALSE	FALSE
chr1	153197617	153197618	-5.55106	-	6,7	0,0	PYGO2	0.00782023	FALSE	FALSE	FALSE
chr1	153197917	153197918	-5.31422	-	5,6	0,0	PYGO2	0.00999632	FALSE	FALSE	FALSE
chr1	153197986	153197987	-5.53731	-	5,8	0,0	PYGO2	0.00890229	FALSE	FALSE	FALSE
chr1	153198073	153198074	-5.55111	-	6,7	0,0	PYGO2	0.00855445	FALSE	FALSE	FALSE
chr1	153198166	153198167	-5.29203	-	3,8	0,0	PYGO2	0.0102482	FALSE	FALSE	FALSE
chr1	153198177	153198178	-3.35289	-	29,26	1,3	PYGO2	0.00119312	FALSE	FALSE	FALSE
chr1	153198451	153198452	4.14609	-	1,0	4,14	PYGO2	0.00404075	FALSE	FALSE	FALSE
chr1	153198784	153198785	-5.52183	-	4,9	0,0	PYGO2	0.0114217	FALSE	FALSE	FALSE
chr1	153201792	153201793	7.0374	-	0,0	6,40	SHC1	0.0002805	TRUE	TRUE	FALSE
chr1	153201806	153201807	5.70074	-	0,0	6,9	SHC1	0.00353281	TRUE	TRUE	FALSE
chr1	153201874	153201875	5.4403	-	0,0	4,9	SHC1	0.00878408	TRUE	TRUE	FALSE
chr1	153202383	153202384	2.62717	-	2,3	9,47	SHC1	0.0110529	TRUE	TRUE	FALSE
chr1	153205432	153205433	5.47959	-	0,0	3,11	SHC1	0.0106384	TRUE	TRUE	TRUE
chr1	153213806	153213807	-2.63272	+	16,16	1,4	CKS1B	0.0111619	FALSE	FALSE	FALSE
chr1	153213807	153213808	-3.01296	+	14,11	0,3	CKS1B	0.012349	FALSE	FALSE	FALSE
chr1	153213843	153213844	-3.30719	+	29,16	4,0	CKS1B	0.0109864	FALSE	FALSE	FALSE
chr1	153213848	153213849	-4.51445	+	13,17	1,0	CKS1B	0.00069864	FALSE	FALSE	FALSE
chr1	153213878	153213879	-2.85916	+	10,22	1,3	CKS1B	0.00881883	FALSE	FALSE	FALSE
chr1	153213981	153213982	-3.50974	+	5,10	1,0	CKS1B	0.0102362	FALSE	FALSE	FALSE
chr1	153213994	153213995	-5.1862	+	4,5	0,0	CKS1B	0.0114474	FALSE	FALSE	FALSE
chr1	153217964	153217965	6.69661	+	0,0	11,14	CKS1B	0.000528847	FALSE	FALSE	FALSE
chr1	153217968	153217969	5.15106	+	0,1	3,44	CKS1B	0.00187509	FALSE	FALSE	FALSE
chr1	153217969	153217970	4.04751	+	0,1	6,14	CKS1B	0.00794207	FALSE	FALSE	FALSE
chr1	153218213	153218214	6.44268	+	0,0	3,20	CKS1B	0.00241418	FALSE	FALSE	FALSE
chr1	153218214	153218215	3.75406	+	1,3	3,58	CKS1B	0.00896636	FALSE	FALSE	FALSE
chr1	153297846	153297847	5.07743	+	0,0	3,7	ADAM15	0.0101987	TRUE	TRUE	TRUE
chr1	153379065	153379066	-3.1106	-	7,11	1,0	DPM3	0.00781545	FALSE	FALSE	FALSE
chr1	153379184	153379185	-3.93871	-	17,16	1,0	DPM3	0.0028391	FALSE	FALSE	FALSE
chr1	153379200	153379201	-5.67198	-	7,9	0,0	DPM3	0.000517999	FALSE	FALSE	FALSE
chr1	153379230	153379231	-3.197	-	10,9	1,0	DPM3	0.00395495	FALSE	FALSE	FALSE
chr1	153408618	153408619	2.08014	-	19,12	23,75	KRTCAP2	0.00754583	FALSE	FALSE	FALSE
chr1	153408649	153408650	2.27642	-	7,6	19,27	KRTCAP2	0.00684593	FALSE	FALSE	FALSE
chr1	153408941	153408942	3.17713	-	1,1	4,11	KRTCAP2	0.00847186	FALSE	FALSE	FALSE
chr1	153445736	153445737	-5.79034	+	9,6	0,0	MTX1	0.0121409	FALSE	FALSE	FALSE
chr1	153446794	153446795	-5.75754	+	7,8	0,0	MTX1	0.0093706	FALSE	FALSE	FALSE
chr1	153447008	153447009	-6.3017	+	16,5	0,0	MTX1	0.000803598	FALSE	FALSE	FALSE
chr1	153450460	153450461	-2.29656	-	12,9	1,3	GBAP1	0.00228435	FALSE	FALSE	FALSE
chr1	153471010	153471011	-5.51451	-	6,4	0,0	GBA	0.00910214	FALSE	FALSE	FALSE
chr1	153483825	153483826	-5.55754	-	7,4	0,0	FAM189B	0.0118612	FALSE	FALSE	FALSE
chr1	153484307	153484308	-5.56621	-	6,5	0,0	FAM189B	0.0114476	FALSE	FALSE	FALSE
chr1	153484476	153484477	-6.10142	-	8,8	0,0	FAM189B	0.000901962	FALSE	FALSE	FALSE
chr1	153493757	153493758	3.61083	-	2,2	11,30	SCAMP3	0.000586461	FALSE	FALSE	FALSE
chr1	153493762	153493763	3.69667	-	1,1	6,17	SCAMP3	0.000756495	FALSE	FALSE	FALSE
chr1	153493765	153493766	6.44385	-	0,0	12,4	SCAMP3	0.00704081	FALSE	FALSE	FALSE
chr1	153496833	153496834	-6.41072	-	8,16	0,0	SCAMP3	0.00184273	FALSE	FALSE	FALSE
chr1	153498505	153498506	3.03722	-	2,4	6,37	SCAMP3	0.00827576	FALSE	FALSE	FALSE
chr1	153504494	153504495	-6.06973	-	10,14	0,0	CLK2	0.0103997	FALSE	FALSE	FALSE
chr1	153509652	153509653	-6.09193	-	14,10	0,0	CLK2	0.0107343	FALSE	FALSE	FALSE
chr1	153509683	153509684	-6.5448	-	19,14	0,0	CLK2	0.00233177	FALSE	FALSE	FALSE
chr1	153560960	153560961	-5.64563	+	7,4	0,0	RUSC1	0.00565554	TRUE	TRUE	FALSE
chr1	153561284	153561285	-3.70194	+	7,7	1,0	RUSC1	0.0041371	TRUE	TRUE	TRUE
chr1	153561286	153561287	-3.09689	+	8,9	2,0	RUSC1	0.0100179	TRUE	TRUE	TRUE
chr1	153562059	153562060	4.58665	+	1,0	3,37	RUSC1	0.00116526	TRUE	TRUE	TRUE
chr1	153564640	153564641	-4.04427	+	8,10	1,0	RUSC1	0.0016968	TRUE	TRUE	FALSE
chr1	153566965	153566966	-5.86052	+	7,6	0,0	RUSC1	0.00109676	TRUE	TRUE	FALSE
chr1	153566999	153567000	3.28877	+	2,2	7,47	RUSC1	0.0016247	TRUE	TRUE	FALSE
chr1	153567075	153567076	2.35562	+	1,4	11,20	RUSC1	0.0078237	TRUE	TRUE	FALSE
chr1	153573423	153573424	-5.71804	-	7,4	0,0	ASH1L	0.00337266	FALSE	FALSE	FALSE
chr1	153573742	153573743	5.38346	-	0,0	3,9	ASH1L	0.00746519	FALSE	FALSE	FALSE
chr1	153580048	153580049	5.16457	-	0,0	3,7	ASH1L	0.00533157	FALSE	FALSE	FALSE
chr1	153580081	153580082	5.16472	-	0,0	3,7	ASH1L	0.00529636	FALSE	FALSE	FALSE
chr1	153584253	153584254	-3.83401	-	6,8	1,0	ASH1L	0.00569136	FALSE	FALSE	FALSE
chr1	153714744	153714745	5.38334	-	0,0	3,9	ASH1L	0.00750042	FALSE	FALSE	FALSE
chr1	153717290	153717291	5.69599	-	0,0	4,11	ASH1L	0.004317	FALSE	FALSE	FALSE
chr1	153718273	153718274	-3.32832	-	11,7	2,0	ASH1L	0.00675815	FALSE	FALSE	FALSE
chr1	153925598	153925599	-3.90148	+	14,9	1,0	DAP3	0.0116058	FALSE	FALSE	FALSE
chr1	153975238	153975239	-3.34379	+	18,11	2,0	DAP3	0.00893109	FALSE	FALSE	FALSE
chr1	153975262	153975263	-5.47602	+	7,5	0,0	DAP3	0.00780081	FALSE	FALSE	FALSE
chr1	153986223	153986224	3.33143	-	1,0	3,7	GON4L	0.0120518	FALSE	FALSE	FALSE
chr1	153986353	153986354	-5.58193	-	7,6	0,0	GON4L	0.00536078	FALSE	FALSE	FALSE
chr1	153988618	153988619	-3.45471	-	10,7	1,0	GON4L	0.0117507	FALSE	FALSE	FALSE
chr1	153989730	153989731	-5.21093	-	6,4	0,0	GON4L	0.00632056	FALSE	FALSE	FALSE
chr1	153998748	153998749	-5.35085	-	7,4	0,0	GON4L	0.00497129	FALSE	FALSE	FALSE
chr1	154001672	154001673	-5.45875	-	5,7	0,0	GON4L	0.00354262	FALSE	FALSE	FALSE
chr1	154002783	154002784	-5.68193	-	7,7	0,0	GON4L	0.00194459	FALSE	FALSE	FALSE
chr1	154002954	154002955	-5.22336	-	7,3	0,0	GON4L	0.0101448	FALSE	FALSE	FALSE
chr1	154011417	154011418	-5.57384	-	6,7	0,0	GON4L	0.00503701	FALSE	FALSE	FALSE
chr1	154137014	154137015	-3.94325	-	5,7	1,0	RIT1	0.0084092	FALSE	FALSE	FALSE
chr1	154149624	154149625	-2.57478	-	36,33	4,3	KIAA0907	0.00970675	TRUE	TRUE	TRUE
chr1	154150281	154150282	-4.09848	-	23,11	1,0	KIAA0907	0.0116024	TRUE	TRUE	TRUE
chr1	154150681	154150682	-5.79059	-	11,6	0,0	KIAA0907	0.0119175	TRUE	TRUE	TRUE
chr1	154160074	154160075	-6.53763	-	14,14	0,0	KIAA0907	0.00157122	TRUE	TRUE	TRUE
chr1	154165743	154165744	-6.1818	-	12,10	0,0	KIAA0907	0.00333416	TRUE	TRUE	TRUE
chr1	154170055	154170056	-6.03217	-	12,8	0,0	KIAA0907	0.00829865	TRUE	TRUE	TRUE
chr1	154170059	154170060	-3.58782	-	20,23	2,0	KIAA0907	0.00967659	TRUE	TRUE	TRUE
chr1	154170145	154170146	-6.36011	-	14,11	0,0	KIAA0907	0.00231297	TRUE	TRUE	TRUE
chr1	154170146	154170147	-5.80521	-	10,7	0,0	KIAA0907	0.00839899	TRUE	TRUE	TRUE
chr1	154170764	154170765	-6.62722	-	16,14	0,0	KIAA0907	0.000834791	TRUE	TRUE	FALSE
chr1	154170784	154170785	-5.95102	-	12,7	0,0	KIAA0907	0.0116602	TRUE	TRUE	FALSE
chr1	154246012	154246013	3.25732	-	2,2	9,40	SSR2	0.00675756	FALSE	FALSE	FALSE
chr1	154251454	154251455	4.22804	-	1,0	9,20	SSR2	0.00256357	FALSE	FALSE	FALSE
chr1	154256571	154256572	-3.18911	-	7,7	2,0	SSR2	0.0105539	FALSE	FALSE	FALSE
chr1	154257314	154257315	-2.14482	-	29,22	13,4	SSR2	0.00938638	FALSE	FALSE	FALSE
chr1	154272644	154272645	-5.83161	-	6,7	0,0	UBQLN4	0.00408816	FALSE	FALSE	FALSE
chr1	154273126	154273127	6.20883	-	0,0	4,17	UBQLN4	0.00481718	FALSE	FALSE	FALSE
chr1	154273523	154273524	-5.43775	-	3,7	0,0	UBQLN4	0.0074301	FALSE	FALSE	FALSE
chr1	154286877	154286878	-3.20123	-	7,26	0,4	UBQLN4	0.0108709	FALSE	FALSE	FALSE
chr1	154294791	154294792	4.03397	+	0,1	4,11	LAMTOR2	0.00481309	FALSE	FALSE	FALSE
chr1	154376180	154376181	6.36069	+	0,0	17,11	LMNA	0.00379238	TRUE	TRUE	TRUE
chr1	154430568	154430569	-3.30039	+	9,10	2,0	SLC25A44	0.00506146	FALSE	FALSE	FALSE
chr1	154436330	154436331	5.23962	+	0,0	3,7	SLC25A44	0.00405846	FALSE	FALSE	FALSE
chr1	154444356	154444357	5.58035	+	0,0	4,9	SLC25A44	0.00404588	FALSE	FALSE	FALSE
chr1	154447332	154447333	5.6274	+	0,0	6,7	SLC25A44	0.00394483	FALSE	FALSE	FALSE
chr1	154448405	154448406	5.23962	+	0,0	3,7	SLC25A44	0.00405846	FALSE	FALSE	FALSE
chr1	154448442	154448443	5.23962	+	0,0	3,7	SLC25A44	0.00405846	FALSE	FALSE	FALSE
chr1	154448469	154448470	5.37135	+	0,0	4,7	SLC25A44	0.00275133	FALSE	FALSE	FALSE
chr1	154448473	154448474	5.37297	+	0,0	4,7	SLC25A44	0.00232927	FALSE	FALSE	FALSE
chr1	154472729	154472730	-5.69645	+	6,8	0,0	PMF1,PMF1-BGLAP	0.0111374	FALSE	FALSE	FALSE
chr1	154472825	154472826	-2.42041	+	25,26	1,7	PMF1,PMF1-BGLAP	0.0113036	FALSE	FALSE	FALSE
chr1	154476142	154476143	2.91391	+	4,2	8,40	PMF1	0.000321986	FALSE	FALSE	FALSE
chr1	154486063	154486064	-2.96569	-	16,9	2,0	SMG5	0.00909623	FALSE	FALSE	FALSE
chr1	154486344	154486345	5.73585	-	0,0	4,7	SMG5	0.0118141	FALSE	FALSE	FALSE
chr1	154486525	154486526	4.19043	-	0,1	6,11	SMG5	0.00419192	FALSE	FALSE	FALSE
chr1	154486868	154486869	-3.68322	-	12,10	1,0	SMG5	0.00967261	FALSE	FALSE	FALSE
chr1	154499937	154499938	-5.97194	-	10,8	0,0	SMG5	0.00439848	FALSE	FALSE	FALSE
chr1	154499968	154499969	-6.20879	-	8,13	0,0	SMG5	0.00123307	FALSE	FALSE	FALSE
chr1	154502327	154502328	3.2259	-	2,1	8,14	SMG5	0.000503444	FALSE	FALSE	FALSE
chr1	154502424	154502425	-3.6838	-	12,10	1,0	SMG5	0.00941066	FALSE	FALSE	FALSE
chr1	154508766	154508767	2.78797	-	2,2	11,9	SMG5	0.00452586	FALSE	FALSE	FALSE
chr1	154545399	154545400	2.67834	-	7,2	32,9	CCT3	0.00507732	FALSE	FALSE	FALSE
chr1	154545412	154545413	1.978	-	18,7	40,27	CCT3	0.00587268	FALSE	FALSE	FALSE
chr1	154545413	154545414	1.90601	-	14,4	29,17	CCT3	0.00995126	FALSE	FALSE	FALSE
chr1	154545414	154545415	2.16955	-	9,5	27,17	CCT3	0.00391077	FALSE	FALSE	FALSE
chr1	154545423	154545424	2.04203	-	12,11	20,44	CCT3	0.0102694	FALSE	FALSE	FALSE
chr1	154545523	154545524	2.82036	-	8,4	8,47	CCT3	0.00345143	FALSE	FALSE	FALSE
chr1	154545527	154545528	1.79943	-	10,9	23,23	CCT3	0.0123271	FALSE	FALSE	FALSE
chr1	154545631	154545632	-3.45322	-	14,19	2,0	CCT3	0.00592207	FALSE	FALSE	FALSE
chr1	154547542	154547543	-3.22918	-	16,13	2,0	CCT3	0.0121665	FALSE	FALSE	FALSE
chr1	154555325	154555326	2.04073	-	13,9	16,44	CCT3	0.0119195	FALSE	FALSE	FALSE
chr1	154828398	154828399	-5.40479	+	8,4	0,0	APOA1BP	0.00336936	FALSE	FALSE	FALSE
chr1	154828536	154828537	-5.85438	+	6,10	0,0	APOA1BP	0.00932129	FALSE	FALSE	FALSE
chr1	154828584	154828585	-2.93265	+	19,16	3,0	APOA1BP	0.00819668	FALSE	FALSE	FALSE
chr1	154830342	154830343	-5.00883	+	5,4	0,0	APOA1BP	0.0080813	FALSE	FALSE	FALSE
chr1	154830401	154830402	5.72739	+	0,0	4,7	APOA1BP	0.000528607	FALSE	FALSE	FALSE
chr1	154936052	154936053	3.88256	-	1,0	23,11	CRABP2	0.00415372	TRUE	TRUE	TRUE
chr1	154936056	154936057	3.22605	-	1,1	20,20	CRABP2	0.00412957	TRUE	TRUE	TRUE
chr1	154936059	154936060	2.99117	-	1,2	27,23	CRABP2	0.00284814	TRUE	TRUE	TRUE
chr1	154936263	154936264	3.47271	-	2,0	20,27	CRABP2	0.00147417	TRUE	TRUE	TRUE
chr1	154936278	154936279	6.90834	-	0,0	6,33	CRABP2	0.000437681	TRUE	TRUE	TRUE
chr1	154936335	154936336	3.49063	-	3,0	7,61	CRABP2	0.00721019	TRUE	TRUE	TRUE
chr1	154936995	154936996	-2.67502	-	8,9	1,4	CRABP2	0.00803221	TRUE	TRUE	TRUE
chr1	154937413	154937414	-2.72128	-	15,9	7,0	CRABP2	0.00743385	TRUE	TRUE	TRUE
chr1	154959119	154959120	-5.99011	-	7,11	0,0	ISG20L2	0.00558491	FALSE	FALSE	FALSE
chr1	154959124	154959125	-5.15957	-	3,7	0,0	ISG20L2	0.00986162	FALSE	FALSE	FALSE
chr1	154959860	154959861	-5.30373	-	5,6	0,0	ISG20L2	0.00267888	FALSE	FALSE	FALSE
chr1	154960603	154960604	-5.1675	-	4,6	0,0	ISG20L2	0.00650498	FALSE	FALSE	FALSE
chr1	154960725	154960726	-5.99008	-	7,11	0,0	ISG20L2	0.00572152	FALSE	FALSE	FALSE
chr1	154960732	154960733	-5.4135	-	4,8	0,0	ISG20L2	0.0118907	FALSE	FALSE	FALSE
chr1	154963480	154963481	-5.74113	-	7,8	0,0	ISG20L2	0.0115366	FALSE	FALSE	FALSE
chr1	154978903	154978904	2.95432	-	10,10	23102	HDGF	0.00131991	FALSE	FALSE	FALSE
chr1	154979537	154979538	2.82349	-	2,7	11,40	HDGF	0.00733579	FALSE	FALSE	FALSE
chr1	154979726	154979727	2.41728	-	16,6	27,68	HDGF	0.00642713	FALSE	FALSE	FALSE
chr1	154979735	154979736	2.88413	-	11,7	13,96	HDGF	0.00455502	FALSE	FALSE	FALSE
chr1	154980645	154980646	-2.47065	-	29,46	7,3	HDGF	0.00634029	FALSE	FALSE	FALSE
chr1	154987769	154987770	-3.6552	-	35,71	6,0	HDGF	0.000374904	FALSE	FALSE	TRUE
chr1	154988044	154988045	-4.00534	-	17,8	1,0	HDGF	0.0113216	FALSE	FALSE	TRUE
chr1	155004020	155004021	-2.91566	+	18,23	3,0	PRCC	0.00998151	FALSE	FALSE	FALSE
chr1	155004153	155004154	-6.51605	+	11,17	0,0	PRCC	0.000811892	FALSE	FALSE	FALSE
chr1	155004231	155004232	-2.37915	+	26,34	3,4	PRCC	0.00613662	FALSE	FALSE	FALSE
chr1	155004266	155004267	-6.16157	+	6,16	0,0	PRCC	0.00640308	FALSE	FALSE	FALSE
chr1	155004626	155004627	-3.62039	+	20,25	2,0	PRCC	0.00249914	FALSE	FALSE	FALSE
chr1	155004640	155004641	-2.49555	+	16,21	1,3	PRCC	0.00822568	FALSE	FALSE	FALSE
chr1	155004641	155004642	-4.36732	+	18,22	1,0	PRCC	0.000394894	FALSE	FALSE	FALSE
chr1	155023259	155023260	-4.09314	+	22,11	1,0	PRCC	0.00588364	FALSE	FALSE	FALSE
chr1	155023451	155023452	-6.67768	+	18,13	0,0	PRCC	0.00049384	FALSE	FALSE	FALSE
chr1	155036805	155036806	-5.98435	+	12,7	0,0	PRCC	0.00818539	FALSE	FALSE	FALSE
chr1	155036811	155036812	-6.24302	+	11,12	0,0	PRCC	0.00238511	FALSE	FALSE	FALSE
chr1	155173232	155173233	-3.375	-	7,7	1,0	ARHGEF11	0.00838039	FALSE	FALSE	FALSE
chr1	155173321	155173322	-5.30421	-	4,6	0,0	ARHGEF11	0.00925684	FALSE	FALSE	FALSE
chr1	155176005	155176006	-6.12542	-	10,8	0,0	ARHGEF11	0.000287234	FALSE	FALSE	FALSE
chr1	155176009	155176010	-5.86405	-	9,6	0,0	ARHGEF11	0.000855132	FALSE	FALSE	FALSE
chr1	155176015	155176016	-5.57319	-	3,9	0,0	ARHGEF11	0.00462939	FALSE	FALSE	FALSE
chr1	155281653	155281654	-5.66173	-	9,4	0,0	ARHGEF11	0.000860462	FALSE	FALSE	FALSE
chr1	158154907	158154908	2.42601	-	13,4	7,44	TAGLN2	0.00999043	FALSE	FALSE	FALSE
chr1	158155162	158155163	3.03929	-	5,2	9,23	TAGLN2	0.00104539	FALSE	FALSE	FALSE
chr1	158156782	158156783	-2.94756	-	18,23	0,3	TAGLN2	0.00900972	FALSE	FALSE	FALSE
chr1	158156848	158156849	-2.42003	-	31,21	2,3	TAGLN2	0.00824014	FALSE	FALSE	FALSE
chr1	158156870	158156871	-4.05512	-	20,17	1,0	TAGLN2	0.00712046	FALSE	FALSE	FALSE
chr1	158264855	158264856	-3.28155	-	5,5	1,0	PIGM	0.0121866	FALSE	FALSE	TRUE
chr1	158265998	158265999	-3.73308	-	19,9	2,0	PIGM	0.00340677	FALSE	FALSE	TRUE
chr1	158266039	158266040	-3.04922	-	12,9	0,3	PIGM	0.00217152	FALSE	FALSE	TRUE
chr1	158266982	158266983	5.75995	-	0,0	6,7	PIGM	0.00380659	FALSE	FALSE	TRUE
chr1	158267420	158267421	5.2405	-	0,0	3,7	PIGM	0.00922731	FALSE	FALSE	TRUE
chr1	158441903	158441904	-6.63639	+	11,14	0,0	PEA15	0.000509691	FALSE	FALSE	FALSE
chr1	158450055	158450056	-5.59361	+	5,7	0,0	PEA15	0.00999716	FALSE	FALSE	TRUE
chr1	158450493	158450494	-5.47281	+	4,7	0,0	PEA15	0.0117484	FALSE	FALSE	TRUE
chr1	158450500	158450501	-5.9973	+	8,8	0,0	PEA15	0.00125418	FALSE	FALSE	TRUE
chr1	158453382	158453383	6.19504	-	0,0	3,14	DCAF8	0.00690861	FALSE	FALSE	TRUE
chr1	158454077	158454078	-5.64589	-	7,7	0,0	DCAF8	0.0122513	FALSE	FALSE	TRUE
chr1	158455322	158455323	-5.64589	-	7,7	0,0	DCAF8	0.0117852	FALSE	FALSE	FALSE
chr1	158455334	158455335	-6.41747	-	16,8	0,0	DCAF8	0.000846012	FALSE	FALSE	FALSE
chr1	158476297	158476298	-5.64589	-	7,7	0,0	DCAF8	0.0122142	FALSE	FALSE	TRUE
chr1	158476668	158476669	-5.83714	-	9,7	0,0	DCAF8	0.00824851	FALSE	FALSE	TRUE
chr1	158476773	158476774	-6.00007	-	8,10	0,0	DCAF8	0.0063078	FALSE	FALSE	TRUE
chr1	158592340	158592341	-6.48798	+	11,7	0,0	NCSTN	0.000122772	FALSE	FALSE	FALSE
chr1	158593037	158593038	3.6112	+	1,0	3,20	NCSTN	0.00601092	FALSE	FALSE	FALSE
chr1	158595294	158595295	6.82144	+	0,0	8,27	NCSTN	2.25536e-05	FALSE	FALSE	FALSE
chr1	158595303	158595304	5.45165	+	0,0	4,9	NCSTN	0.0120574	FALSE	FALSE	FALSE
chr1	158595307	158595308	5.63279	+	0,0	4,11	NCSTN	0.0121275	FALSE	FALSE	FALSE
chr1	159274104	159274105	6.33016	-	0,0	11,14	TSTD1	0.00315786	TRUE	TRUE	TRUE
chr1	159276255	159276256	5.72604	-	0,0	4,9	USF1	0.00551815	FALSE	FALSE	FALSE
chr1	159276364	159276365	-5.80003	-	7,7	0,0	USF1	0.00733316	FALSE	FALSE	FALSE
chr1	159307884	159307885	5.25589	-	0,0	3,9	PVRL4	0.00408646	TRUE	TRUE	TRUE
chr1	159309110	159309111	-6.09536	-	6,6	0,0	PVRL4	0.000136715	TRUE	TRUE	TRUE
chr1	159336987	159336988	5.76821	-	0,0	9,3	PFDN2	0.00805277	FALSE	FALSE	FALSE
chr1	159337048	159337049	3.43495	-	2,1	11,20	PFDN2	0.0027712	FALSE	FALSE	FALSE
chr1	159337065	159337066	3.01884	-	2,4	11,33	PFDN2	0.00428372	FALSE	FALSE	FALSE
chr1	159338513	159338514	-4.1851	-	12,14	1,0	PFDN2	0.00340705	FALSE	FALSE	FALSE
chr1	159354376	159354377	-5.5712	-	3,10	0,0	PFDN2	0.00970558	FALSE	FALSE	FALSE
chr1	159354378	159354379	-5.61147	-	5,8	0,0	PFDN2	0.00631677	FALSE	FALSE	FALSE
chr1	159360642	159360643	-3.66552	-	8,7	1,0	DEDD	0.0116942	FALSE	FALSE	FALSE
chr1	159360647	159360648	-5.90723	-	7,7	0,0	DEDD	0.00287963	FALSE	FALSE	FALSE
chr1	159390419	159390420	-3.30626	+	19,21	0,3	UFC1	0.00314708	TRUE	TRUE	TRUE
chr1	159394070	159394071	-3.91911	+	12,13	1,0	UFC1	0.00571003	TRUE	TRUE	TRUE
chr1	159413897	159413898	-4.37455	-	18,19	2,0	B4GALT3	0.000136895	FALSE	FALSE	FALSE
chr1	159439911	159439912	-5.95713	+	7,10	0,0	NDUFS2	0.00533081	FALSE	FALSE	FALSE
chr1	159449813	159449814	-5.96126	+	8,9	0,0	NDUFS2	0.00516179	FALSE	FALSE	FALSE
chr1	159450081	159450082	-5.80224	+	11,4	0,0	NDUFS2	0.0116027	FALSE	FALSE	TRUE
chr1	159450091	159450092	-6.21766	+	16,4	0,0	NDUFS2	0.00718543	FALSE	FALSE	TRUE
chr1	159450113	159450114	-4.28961	+	14,17	1,0	NDUFS2	0.0039571	FALSE	FALSE	TRUE
chr1	159450318	159450319	-3.87424	+	14,9	1,0	NDUFS2	0.0115402	FALSE	FALSE	FALSE
chr1	159450323	159450324	-6.46316	+	15,9	0,0	NDUFS2	0.000819167	FALSE	FALSE	FALSE
chr1	159550820	159550821	-3.80775	+	16,15	2,0	SDHC	0.000565122	FALSE	FALSE	FALSE
chr1	159560077	159560078	-5.63181	+	6,6	0,0	SDHC	0.00982301	FALSE	FALSE	FALSE
chr1	159577008	159577009	-6.04025	+	8,8	0,0	SDHC	0.00334616	FALSE	FALSE	FALSE
chr1	159598920	159598921	3.10852	+	0,3	8,20	SDHC	0.00583303	FALSE	FALSE	FALSE
chr1	159599378	159599379	-6.23081	+	11,7	0,0	SDHC	0.0023568	FALSE	FALSE	FALSE
chr1	159599416	159599417	-2.81378	+	15,21	1,4	SDHC	0.00284302	FALSE	FALSE	FALSE
chr1	159599477	159599478	-3.32981	+	7,16	2,0	SDHC	0.00839271	FALSE	FALSE	FALSE
chr1	159600278	159600279	-6.05232	+	9,7	0,0	SDHC	0.00306823	FALSE	FALSE	FALSE
chr1	159600473	159600474	-5.20666	+	3,6	0,0	SDHC	0.00933331	FALSE	FALSE	FALSE
chr1	159600574	159600575	-5.85075	+	7,7	0,0	SDHC	0.00729122	FALSE	FALSE	FALSE
chr1	159601140	159601141	-3.00545	+	12,14	3,0	SDHC	0.00586432	FALSE	FALSE	FALSE
chr1	160734289	160734290	-5.43293	+	3,7	0,0	UHMK1	0.00821344	FALSE	FALSE	FALSE
chr1	160734402	160734403	-4.0219	+	10,8	1,0	UHMK1	0.00741463	FALSE	FALSE	FALSE
chr1	160734460	160734461	-5.47882	+	6,4	0,0	UHMK1	0.00893746	FALSE	FALSE	FALSE
chr1	160734533	160734534	-5.75464	+	8,4	0,0	UHMK1	0.0079649	FALSE	FALSE	FALSE
chr1	160734555	160734556	-5.9112	+	5,9	0,0	UHMK1	0.00433397	FALSE	FALSE	FALSE
chr1	160736592	160736593	-5.47872	+	6,4	0,0	UHMK1	0.00882104	FALSE	FALSE	FALSE
chr1	160737409	160737410	-3.82985	+	7,9	1,0	UHMK1	0.0102677	FALSE	FALSE	FALSE
chr1	160749177	160749178	-4.08399	+	9,10	1,0	UHMK1	0.00479241	FALSE	FALSE	FALSE
chr1	160758818	160758819	-5.62154	+	7,4	0,0	UHMK1	0.00706612	FALSE	FALSE	FALSE
chr1	160758913	160758914	-5.31688	+	5,4	0,0	UHMK1	0.00608663	FALSE	FALSE	FALSE
chr1	160759355	160759356	5.67162	+	0,0	3,11	UHMK1	0.0101119	FALSE	FALSE	FALSE
chr1	160759677	160759678	-5.57442	+	4,7	0,0	UHMK1	0.00689807	FALSE	FALSE	FALSE
chr1	160759910	160759911	5.47378	+	0,0	3,9	UHMK1	0.00959323	FALSE	FALSE	FALSE
chr1	160760315	160760316	-5.62146	+	7,4	0,0	UHMK1	0.00699359	FALSE	FALSE	FALSE
chr1	160760572	160760573	5.38767	+	0,0	4,7	UHMK1	0.0108024	FALSE	FALSE	FALSE
chr1	160760899	160760900	-5.68944	+	4,8	0,0	UHMK1	0.0074481	FALSE	FALSE	FALSE
chr1	160761280	160761281	-5.29041	+	3,6	0,0	UHMK1	0.012359	FALSE	FALSE	FALSE
chr1	160761323	160761324	5.38763	+	0,0	4,7	UHMK1	0.0108731	FALSE	FALSE	FALSE
chr1	160762032	160762033	-6.44843	+	10,10	0,0	UHMK1	0.00082569	FALSE	FALSE	FALSE
chr1	160762164	160762165	-5.47861	+	6,4	0,0	UHMK1	0.00870585	FALSE	FALSE	FALSE
chr1	160762377	160762378	5.67155	+	0,0	3,11	UHMK1	0.0101674	FALSE	FALSE	FALSE
chr1	160762494	160762495	-3.91282	+	7,10	1,0	UHMK1	0.00711149	FALSE	FALSE	FALSE
chr1	160762677	160762678	-5.43292	+	3,7	0,0	UHMK1	0.00822071	FALSE	FALSE	FALSE
chr1	160763000	160763001	5.7859	+	0,0	4,11	UHMK1	0.0085261	FALSE	FALSE	FALSE
chr1	160763662	160763663	5.4737	+	0,0	3,9	UHMK1	0.00964181	FALSE	FALSE	FALSE
chr1	160764001	160764002	2.95577	+	1,2	9,20	UHMK1	0.00626788	FALSE	FALSE	FALSE
chr1	160764196	160764197	5.38767	+	0,0	4,7	UHMK1	0.0108014	FALSE	FALSE	FALSE
chr1	160764389	160764390	-5.73709	+	7,5	0,0	UHMK1	0.0064853	FALSE	FALSE	FALSE
chr1	160764542	160764543	-3.76723	+	12,16	2,0	UHMK1	0.00169557	FALSE	FALSE	FALSE
chr1	160764550	160764551	-3.15681	+	11,16	3,0	UHMK1	0.00645105	FALSE	FALSE	FALSE
chr1	160764561	160764562	-3.83021	+	7,9	1,0	UHMK1	0.0100439	FALSE	FALSE	FALSE
chr1	160764696	160764697	-3.62836	+	8,18	2,0	UHMK1	0.00323584	FALSE	FALSE	FALSE
chr1	160764768	160764769	-6.13019	+	8,8	0,0	UHMK1	0.00244799	FALSE	FALSE	FALSE
chr1	160764917	160764918	5.83462	+	0,0	6,9	UHMK1	0.00531335	FALSE	FALSE	FALSE
chr1	160764987	160764988	-4.02868	+	5,14	1,0	UHMK1	0.00941585	FALSE	FALSE	FALSE
chr1	160765045	160765046	-4.08343	+	9,10	1,0	UHMK1	0.00501383	FALSE	FALSE	FALSE
chr1	160765161	160765162	4.27045	+	1,0	6,23	UHMK1	0.00198881	FALSE	FALSE	FALSE
chr1	160765724	160765725	-5.93984	+	7,7	0,0	UHMK1	0.00339038	FALSE	FALSE	FALSE
chr1	163898486	163898487	5.82719	-	0,0	3,11	ALDH9A1	0.0117559	TRUE	TRUE	TRUE
chr1	163899000	163899001	-5.76969	-	7,7	0,0	ALDH9A1	0.0115441	TRUE	TRUE	TRUE
chr1	163899001	163899002	-4.08753	-	8,17	1,0	ALDH9A1	0.00568854	TRUE	TRUE	TRUE
chr1	163915438	163915439	-6.27603	-	10,10	0,0	ALDH9A1	0.000957098	TRUE	TRUE	TRUE
chr1	163963462	163963463	3.31734	-	2,3	17,37	TMCO1	0.000791956	FALSE	FALSE	TRUE
chr1	163963818	163963819	2.07373	-	6,8	27,37	TMCO1	0.00668693	FALSE	FALSE	TRUE
chr1	163979071	163979072	-5.70891	-	6,6	0,0	TMCO1	0.00813005	FALSE	FALSE	FALSE
chr1	163995415	163995416	-3.0063	-	12,17	4,0	TMCO1	0.00941408	FALSE	FALSE	FALSE
chr1	164004598	164004599	-3.44055	-	18,11	3,0	TMCO1	0.00467235	FALSE	FALSE	FALSE
chr1	164004599	164004600	-3.03627	-	15,14	4,0	TMCO1	0.00872389	FALSE	FALSE	FALSE
chr1	164004603	164004604	-4.22167	-	11,9	1,0	TMCO1	0.00888567	FALSE	FALSE	FALSE
chr1	164004631	164004632	-2.21136	-	35,67	9,14	TMCO1	0.00274466	FALSE	FALSE	FALSE
[truncated: 28,005 more rows]
