# Supplementary material for: Differential protein occupancy profiling of the mRNA transcriptome
Source: Genome Biol. 2014 Jan 13;15(1):R15. doi: 10.1186/gb-2014-15-1-r15 (PMC4056462; doi:10.1186/gb-2014-15-1-r15)
Supplement: Additional file 4: Table S3 — Top 300 positions with significantly enhanced occupancy in MCF7 versus HEK293 cells. [file gb-2014-15-1-r15-S4.xls]

## Sheet: Table_S2
Table S3: Top 300 positions with significantly enhanced occupancy in MCF7 versus HEK293
chrom	start	end	rank	log2 foldchange	strand	Normalized HEK293 replicate counts	Normalized MCF7 replicate counts	Associated gene	P-Value
chr1	10288046	10288047	top_1	4.29085	+	1,0	3,17	KIF1B	0.000101817
chr1	216571485	216571486	top_2	3.42357	+	1,2	12,33	RRP15	0.000102516
chr16	1761937	1761938	top_3	1.9213	-	61,57	56,135	MRPS34	0.000103052
chr12	47864975	47864976	top_4	3.84838	-	1,1	13,17	TUBA1A	0.000103713
chr14	21030655	21030656	top_5	5.348	+	1,0	12,65	TOX4	0.000104583
chr12	47865039	47865040	top_6	3.82406	-	0,2	16,14	TUBA1A	0.000107108
chr22	18494664	18494665	top_7	4.11496	+	6,9	16,72	RANBP1	0.000107729
chr9	135200429	135200430	top_8	6.62077	-	0,0	3,23	MED22	0.000109892
chr15	67534892	67534893	top_9	3.55065	+	23,25	48,183	RPLP1	0.000111512
chr12	73221370	73221371	top_10	6.92775	+	0,0	17,20	ATXN7L3B	0.000112288
chr16	30275989	30275990	top_11	4.17072	-	2,0	6,23	TBC1D10B	0.000112795
chr4	6694454	6694455	top_12	3.81063	+	7,6	50,295	MRFAP1	0.000112868
chr10	97356096	97356097	top_13	5.59098	-	1,0	35,27	ALDH18A1	0.000113658
chr1	181862949	181862950	top_14	7.41148	-	0,0	9,37	ARPC5	0.000116648
chr6	44329535	44329536	top_15	2.80347	+	20,10	121,174	HSP90AB1	0.000117633
chr7	56098562	56098563	top_16	4.38517	+	2,0	23,20	CCT6A	0.000118127
chr16	2591008	2591009	top_17	6.97975	+	0,0	17,23	PDPK1	0.000118282
chr6	33362642	33362643	top_18	6.82274	-	0,0	19,9	WDR46	0.000118917
chr3	134790357	134790358	top_19	7.26496	+	0,0	9,40	CDV3	0.000119408
chr12	1760403	1760404	top_20	6.69529	+	0,0	8,17	ADIPOR2	0.000120898
chr8	42348445	42348446	top_21	3.64537	+	2,1	6,23	POLB	0.000121084
chr7	99866628	99866629	top_22	6.41347	+	0,0	7,17	MEPCE	0.000121685
chr15	50201945	50201946	top_23	3.77334	-	0,1	4,9	GNB5	0.000122075
chr3	69108671	69108672	top_24	5.80077	-	0,0	6,9	EOGT	0.000122075
chr22	43972372	43972373	top_25	3.79311	-	0,1	3,11	KIAA0930	0.000122118
chr9	114261652	114261653	top_26	5.88459	+	0,0	4,9	HSDL2	0.000130364
chr19	43912154	43912155	top_27	3.27865	+	4,5	19,37	ACTN4	0.000132645
chr17	71456019	71456020	top_28	5.79854	-	0,0	7,9	ACOX1	0.000133007
chr5	154177310	154177311	top_29	6.88511	+	0,0	9,20	LARP1	0.00013464
chr5	139886710	139886711	top_30	7.17821	+	0,0	6,37	ANKHD1,ANKHD1-EIF4EBP3	0.000135917
chr19	44018945	44018946	top_31	4.53615	-	2,3	9,40	HNRNPL	0.000136468
chr10	57787548	57787549	top_32	3.29489	-	1,10	12,27	ZWINT	0.000136679
chrX	15248165	15248166	top_33	5.91804	-	0,0	6,7	PIGA	0.000138041
chr6	30800251	30800252	top_34	4.06796	+	5,5	24,148	TUBB	0.000138295
chr14	30985868	30985869	top_35	3.7211	-	1,2	3,17	C14orf126	0.000140129
chr7	72055561	72055562	top_36	4.92324	+	0,1	11,30	POM121	0.000144101
chr5	137919500	137919501	top_37	4.96542	-	1,0	16,17	HSPA9	0.000144653
chr19	533931	533932	top_38	7.03084	+	0,0	21,17	BSG	0.000146162
chr2	150134610	150134611	top_39	6.72158	-	0,0	15,14	MMADHC	0.000146395
chr17	43115534	43115535	top_40	7.09523	+	0,0	7,20	KPNB1	0.000146574
chr19	19330338	19330339	top_41	6.49939	+	0,0	6,20	MAU2	0.000147359
chr5	177570654	177570655	top_42	3.26477	+	3,4	20,47	HNRNPAB	0.000147636
chr7	148400134	148400135	top_43	5.96459	-	0,0	7,7	ZNF786	0.000148512
chr4	3288758	3288759	top_44	6.41337	+	0,0	4,11	RGS12	0.00014857
chr14	49431124	49431125	top_45	6.63985	+	0,0	13,20	ARF6	0.000149013
chr13	25685084	25685085	top_46	6.87659	-	0,0	28,9	RNF6	0.000150875
chr19	13126023	13126024	top_47	6.33603	+	0,0	4,14	IER2	0.000152552
chr12	55149701	55149702	top_48	4.92154	+	0,1	6,23	SPRYD4	0.000153015
chr6	7234959	7234960	top_49	6.96855	-	0,0	13,23	SSR1	0.000155686
chr17	5276774	5276775	top_50	3.37676	+	2,2	9,7	NR_027681	0.000161173
chr16	68625741	68625742	top_51	6.3651	-	0,0	9,11	PDXDC2P	0.000161338
chr17	4789721	4789722	top_52	2.98384	-	12,11	48,96	PFN1	0.000162349
chr16	30004124	30004125	top_53	7.14303	+	0,0	6,23	PPP4C	0.000166278
chr16	2759185	2759186	top_54	3.93971	+	6,3	9,54	SRRM2	0.000167072
chr15	76976873	76976874	top_55	4.1841	+	4,2	21,115	MORF4L1	0.000167106
chr12	122647527	122647528	top_56	5.35531	+	0,1	20,33	TMED2	0.000169162
chr4	753228	753229	top_57	6.59684	+	0,0	9,17	PCGF3	0.000171983
chr3	49027963	49027964	top_58	3.82172	+	2,4	6,54	WDR6	0.000172167
chr11	1532733	1532734	top_59	6.26576	-	0,0	6,17	DUSP8	0.000174905
chrX	135779550	135779551	top_60	4.56301	-	0,2	12,40	RBMX	0.000175442
chr1	26980945	26980946	top_61	6.87748	+	0,0	6,20	ARID1A	0.000176007
chr19	57421442	57421443	top_62	4.69227	+	1,1	27,17	PPP2R1A	0.000177128
chr3	14159000	14159001	top_63	7.58431	+	0,0	9,58	TMEM43	0.000177907
chr5	177570606	177570607	top_64	3.3858	+	3,2	20,33	HNRNPAB	0.000181732
chr20	43878931	43878932	top_65	2.98964	+	7,14	25,37	UBE2C	0.000182876
chr11	2374816	2374817	top_66	2.61811	+	12,5	44,72	CD81	0.000188552
chr2	42431780	42431781	top_67	6.80601	-	0,0	11,23	COX7A2L	0.000191103
chr2	70169670	70169671	top_68	4.24241	+	2,4	56,169	PCBP1	0.000192251
chr11	58144815	58144816	top_69	4.66528	+	0,1	9,27	ZFP91	0.000194227
chrX	41094106	41094107	top_70	7.41423	+	0,0	7,30	DDX3X	0.000194745
chr12	55392567	55392568	top_71	2.43203	-	78,91	116,138	NACA	0.000196071
chr17	39640045	39640046	top_72	7.21591	-	0,0	6,37	UBTF	0.000200546
chr19	12702509	12702510	top_73	4.91389	-	5,1	15,135	C19orf43	0.000201574
chr6	34321624	34321625	top_74	3.24086	+	3,2	8,27	HMGA1	0.000201779
chr6	35544169	35544170	top_75	2.78657	+	7,13	31,30	RPL10A	0.000202016
chr16	2166900	2166901	top_76	7.27169	+	0,0	11,33	TRAF7	0.00020356
chr14	90994178	90994179	top_77	7.52216	-	0,0	9,47	SMEK1	0.000204282
chr3	9494217	9494218	top_78	7.90165	+	0,0	3,61	SETD5	0.000204954
chr12	107487237	107487238	top_79	4.39841	+	0,1	23,20	ISCU	0.000209673
chr8	30046988	30046989	top_80	3.62932	-	2,1	38,23	TMEM66	0.000211323
chr1	183533631	183533632	top_81	3.01484	-	3,4	24,40	IVNS1ABP	0.00021229
chr10	43201697	43201698	top_82	3.68429	-	4,2	19,47	HNRNPF	0.000213159
chr22	20382101	20382102	top_83	4.4853	+	2,0	9,47	PPIL2	0.000217554
chr5	154235546	154235547	top_84	6.74224	+	0,0	9,20	CNOT8	0.000218844
chr3	134790384	134790385	top_85	7.28501	+	0,0	6,44	CDV3	0.000221761
chr12	131809227	131809228	top_86	4.11358	+	2,2	9,40	PGAM5	0.000223005
chr17	7513573	7513574	top_87	4.04571	-	1,1	12,37	TP53	0.000227071
chr5	177570583	177570584	top_88	3.57165	+	2,2	19,30	HNRNPAB	0.000228711
chrX	102817330	102817331	top_89	4.99792	-	0,1	20,14	MORF4L2	0.000228873
chr10	126667148	126667149	top_90	7.05816	-	0,0	7,30	CTBP2	0.000228908
chr5	137800103	137800104	top_91	6.71143	+	0,0	8,23	KDM3B	0.000229058
chr19	44019138	44019139	top_92	3.32202	-	7,7	20,37	HNRNPL	0.000230477
chr6	33856839	33856840	top_93	6.59565	-	0,0	9,20	LEMD2	0.000230851
chr7	100518802	100518803	top_94	6.25732	+	0,0	8,17	TRIM56	0.000232832
chr6	24813552	24813553	top_95	8.06512	-	0,0	8,68	C6orf62	0.00023362
chr15	80608236	80608237	top_96	2.42065	-	18,25	48,47	RPS17,RPS17L	0.000234666
chr4	68862078	68862079	top_97	6.66413	-	0,0	11,17	YTHDC1	0.00023521
chr10	74805677	74805678	top_98	6.63614	-	0,0	23,9	ANXA7	0.000240029
chr10	57787244	57787245	top_99	2.86977	-	7,5	12,20	ZWINT	0.000243274
chr13	27019107	27019108	top_100	3.24621	-	1,2	7,27	LNX2	0.000244333
chr14	73397107	73397108	top_101	5.79777	+	0,0	6,7	PTGR2	0.000244383
chr3	197567204	197567205	top_102	6.20168	-	0,0	8,9	UBXN7	0.000245415
chr11	60854094	60854095	top_103	2.87137	-	2,2	17,27	DDB1	0.000246076
chr2	182473822	182473823	top_104	6.49398	+	0,0	12,14	SSFA2	0.000248388
chr20	39246832	39246833	top_105	5.95655	-	0,0	4,7	ZHX3	0.000248955
chrX	70436972	70436973	top_106	4.46522	+	2,2	8,20	NONO	0.000249795
chr12	8140895	8140896	top_107	5.93224	+	0,0	4,7	NECAP1	0.000251594
chr6	122809982	122809983	top_108	7.4148	-	0,0	11,37	SERINC1	0.000252615
chr3	123776088	123776089	top_109	5.81915	+	0,0	7,7	DTX3L	0.000253088
chr3	12916459	12916460	top_110	5.66427	-	0,0	7,7	IQSEC1	0.0002539
chr14	60249685	60249686	top_111	5.80379	-	0,0	3,11	SIX4	0.00025423
chr1	1467259	1467260	top_112	3.25181	-	6,2	11,37	SSU72	0.000255335
chr12	67426622	67426623	top_113	5.89307	+	0,0	3,9	SLC35E3	0.00025607
chr4	190632115	190632116	top_114	5.68737	+	0,0	8,7	HSP90AA4P	0.000257767
chr10	73260956	73260957	top_115	5.97662	-	1,2	8,260	PSAP	0.000258987
chr20	57043341	57043342	top_116	3.78777	-	1,2	21,44	SLMO2	0.000260425
chr12	73220133	73220134	top_117	7.48836	+	0,0	4,51	ATXN7L3B	0.000261813
chr6	74403082	74403083	top_118	5.78385	-	0,0	4,11	SLC17A5	0.000262208
chr16	82402813	82402814	top_119	7.31775	+	0,0	7,33	HSBP1	0.000264621
chr19	1208926	1208927	top_120	4.2306	+	0,2	17,37	MIDN	0.000265487
chr10	71544003	71544004	top_121	6.33659	-	0,0	6,4	AIFM2	0.000267513
chr20	5043784	5043785	top_122	3.31501	-	16,8	21,72	PCNA	0.000272893
chr22	34953530	34953531	top_123	5.80539	-	0,0	3,11	APOL2	0.000275179
chr11	66170234	66170235	top_124	8.03312	+	0,0	3,99	RBM14-RBM4,RBM4	0.000275887
chr6	74284073	74284074	top_125	2.82263	-	50,77	136,368	EEF1A1	0.000278198
chr1	153201792	153201793	top_126	7.0374	-	0,0	6,40	SHC1	0.0002805
chr16	65739531	65739532	top_127	6.31125	+	0,0	3,20	C16orf70	0.000282166
chr6	30260345	30260346	top_128	5.28678	-	1,0	44,27	TRIM26	0.000285586
chr16	2243276	2243277	top_129	4.05873	-	7,4	8,65	RNPS1	0.000287329
chr7	44886208	44886209	top_130	6.50289	-	0,0	9,17	PURB	0.000287768
chr7	73247793	73247794	top_131	4.86008	+	1,0	8,33	EIF4H	0.000289754
chr11	28037073	28037074	top_132	3.87126	-	0,1	3,14	KIF18A	0.000289901
chr19	10231688	10231689	top_133	3.45678	+	2,2	8,17	MRPL4	0.00029089
chr15	40646318	40646319	top_134	6.3384	+	0,0	4,20	HAUS2	0.000291614
chrX	40372232	40372233	top_135	3.77527	-	1,0	8,7	CXorf38	0.000292296
chr12	103266690	103266691	top_136	7.22919	+	0,0	8,40	TXNRD1	0.000296463
chrX	152867122	152867123	top_137	7.06237	-	0,0	3,37	HCFC1	0.000298135
chr1	149274416	149274417	top_138	7.41787	+	0,0	7,51	PRUNE	0.000299128
chr19	63753863	63753864	top_139	2.7018	+	9,11	34,33	TRIM28	0.000299326
chr12	103267928	103267929	top_140	6.71028	+	0,0	11,23	TXNRD1	0.000299842
chr10	75201430	75201431	top_141	4.73493	+	2,2	7,138	SEC24C	0.000300164
chr5	55272710	55272711	top_142	9.3086	-	0,0	3,208	IL6ST	0.000303318
chrX	37584216	37584217	top_143	5.87217	-	0,1	4,65	DYNLT3	0.0003095
chr12	67445974	67445975	top_144	6.08978	+	0,0	6,7	SLC35E3	0.000310254
chr4	3288532	3288533	top_145	3.51896	+	2,1	3,20	RGS12	0.000310643
chr1	202641299	202641300	top_146	6.71967	-	0,0	11,20	PPP1R15B	0.000311786
chr8	130923037	130923038	top_147	4.41978	-	0,1	20,17	FAM49B	0.000313236
chr11	64288754	64288755	top_148	3.42497	-	5,2	12,51	SF1	0.000315715
chr5	176665709	176665710	top_149	2.94236	+	2,8	20,33	PRELID1	0.000315835
chrX	152867197	152867198	top_150	6.81998	-	0,0	12,11	HCFC1	0.000316931
chr6	64349013	64349014	top_151	3.71329	+	2,2	48,106	PTP4A1	0.000319299
chr1	154476142	154476143	top_152	2.91391	+	4,2	8,40	PMF1	0.000321986
chr7	73247816	73247817	top_153	4.754	+	1,0	8,30	EIF4H	0.000322394
chr6	30801033	30801034	top_154	3.84049	+	12,4	29,186	TUBB	0.000324287
chr11	65527981	65527982	top_155	3.2885	+	1,3	11,37	BANF1	0.000324602
chr15	73450533	73450534	top_156	6.25453	-	0,0	6,14	SIN3A	0.000326619
chr19	8293217	8293218	top_157	3.15656	+	7,1	17,27	RPS28	0.000328156
chr14	101617720	101617721	top_158	3.20884	-	3,2	62,51	HSP90AA1	0.000330095
chr1	202641703	202641704	top_159	6.66149	-	0,0	13,17	PPP1R15B	0.00033126
chr3	198147101	198147102	top_160	3.75608	-	1,2	17,30	NCBP2	0.000334412
chr12	52964858	52964859	top_161	2.96862	+	11,12	40,61	HNRNPA1,HNRNPA1P10	0.000334825
chr14	92746799	92746800	top_162	6.17384	+	0,0	6,11	UBR7	0.00033735
chr5	133521061	133521062	top_163	3.6023	-	2,3	16,40	SKP1	0.000338952
chr14	38721155	38721156	top_164	3.50591	+	7,2	21,61	PNN	0.000339599
chr1	148861733	148861734	top_165	3.88723	-	0,2	27,17	ENSA	0.000339854
chr9	126216010	126216011	top_166	4.75177	-	1,0	9,37	PSMB7	0.000339892
chr11	10786894	10786895	top_167	4.33662	-	3,3	19,112	EIF4G2	0.000341793
chr2	174481839	174481840	top_168	6.52207	-	0,0	9,20	SP3	0.000344709
chr5	125988728	125988729	top_169	6.35901	+	0,0	7,14	PHAX	0.000345283
chr8	37820847	37820848	top_170	5.7188	-	0,0	4,9	BRF2	0.000349523
chr19	43912937	43912938	top_171	4.70727	+	1,0	9,11	ACTN4	0.000349626
chr2	70169649	70169650	top_172	4.82729	+	1,0	28,37	PCBP1	0.000352068
chr10	71543729	71543730	top_173	6.33473	-	0,0	3,7	AIFM2	0.00035669
chr4	1918945	1918946	top_174	2.63514	+	7,7	31,54	WHSC1	0.000360113
chr10	43201554	43201555	top_175	3.75241	-	8,10	44,157	HNRNPF	0.000361232
chr1	44216315	44216316	top_176	2.58797	+	5,2	17,17	ATP6V0B	0.000362031
chr12	48444839	48444840	top_177	3.14857	+	2,5	38,40	TMBIM6	0.000363029
chr5	175319402	175319403	top_178	6.41802	-	0,0	6,17	THOC3	0.000364005
chr22	16951804	16951805	top_179	6.66182	+	0,0	3,30	PEX26	0.000366319
chr9	135221541	135221542	top_180	6.87931	-	0,0	12,27	SURF4	0.000366899
chr12	47864875	47864876	top_181	3.65558	-	2,0	12,14	TUBA1A	0.000370997
chr12	56401208	56401209	top_182	6.50642	+	0,0	7,20	OS9	0.000373813
chr11	62148942	62148943	top_183	6.70844	-	0,0	6,27	GANAB	0.000376217
chr15	63196849	63196850	top_184	6.54338	-	0,0	4,27	PDCD7	0.000376606
chr4	6728225	6728226	top_185	5.08485	+	0,1	8,51	LOC93622	0.000379427
chr17	77136103	77136104	top_186	3.81717	-	4,1	31,33	NPLOC4	0.000382045
chr10	70601686	70601687	top_187	4.0775	+	1,1	17,40	VPS26A	0.000382222
chr12	49739966	49739967	top_188	6.23553	+	0,0	7,14	LETMD1	0.000383973
chrX	53002541	53002542	top_189	5.67793	-	0,0	6,7	FAM156A	0.000389943
chr7	26198224	26198225	top_190	2.93383	-	14,23	64,157	HNRNPA2B1	0.000395603
chr2	27751975	27751976	top_191	6.1471	+	0,0	8,14	SLC4A1AP	0.000397201
chr3	48706250	48706251	top_192	6.64159	-	0,0	9,20	IP6K2	0.000398063
chr2	74442003	74442004	top_193	5.77324	-	0,0	6,9	DCTN1	0.000399944
chr4	6915246	6915247	top_194	4.20902	+	1,0	11,33	KIAA0232	0.000400341
chr12	119621268	119621269	top_195	6.58324	+	0,0	11,17	MLEC	0.00040105
chr10	51259703	51259704	top_196	6.82316	+	0,0	6,27	NCOA4	0.000401123
chr4	100021014	100021015	top_197	7.08389	-	0,0	7,30	EIF4E	0.000401295
chr6	36186443	36186444	top_198	6.33019	+	0,0	7,20	MAPK14	0.00040167
chr11	58143073	58143074	top_199	6.75577	+	0,0	4,27	ZFP91	0.000403396
chr7	26197507	26197508	top_200	4.79844	-	0,1	17,14	HNRNPA2B1	0.000405121
chr22	40161966	40161967	top_201	6.28328	-	0,0	7,14	TOB2	0.000406646
chr14	93587071	93587072	top_202	2.8192	-	4,4	23,27	DDX24	0.000408019
chr11	57341533	57341534	top_203	6.39196	+	0,0	6,20	CTNND1,TMX2-CTNND1	0.00040921
chr11	47448965	47448966	top_204	6.59293	-	0,0	11,20	CELF1	0.000412768
chr16	18725045	18725046	top_205	6.62201	-	0,0	9,20	SMG1	0.000416631
chr1	89218823	89218824	top_206	2.9038	-	2,3	24,23	RBMXL1	0.000418095
chr11	47446815	47446816	top_207	6.51873	-	0,0	12,17	CELF1	0.000422452
chr17	77439194	77439195	top_208	2.66082	-	7,9	29,33	ALYREF	0.000423941
chr7	65256858	65256859	top_209	6.6527	+	0,0	6,23	CRCP	0.000424523
chr2	96327866	96327867	top_210	4.50843	-	0,1	15,23	SNRNP200	0.000426574
chr2	232286097	232286098	top_211	2.67122	+	17,19	51,79	PTMA	0.000427017
chr17	75723720	75723721	top_212	4.08923	-	2,0	6,23	EIF4A3	0.000428589
chr22	30683324	30683325	top_213	6.68378	+	0,0	8,20	YWHAH	0.000429298
chr10	61219225	61219226	top_214	7.05177	-	0,0	6,37	CCDC6	0.000435333
chr19	19477722	19477723	top_215	6.46675	+	0,0	6,17	GATAD2A	0.000435361
chr1	110367313	110367314	top_216	6.14163	+	0,0	12,7	AHCYL1	0.000438554
chr20	35378539	35378540	top_217	6.4011	+	0,0	6,14	MANBAL	0.00043877
chr3	114923096	114923097	top_218	6.5848	-	0,0	21,7	NAA50	0.00044219
chr17	38184992	38184993	top_219	6.82439	+	0,0	3,23	VPS25	0.000444648
chr19	1208455	1208456	top_220	6.67132	+	0,0	7,23	MIDN	0.000446114
chr22	36532941	36532942	top_221	6.30194	+	0,0	12,14	H1F0	0.000447919
chr18	17463155	17463156	top_222	3.23905	+	8,10	25,79	SNRPD1	0.000448507
chr2	61268995	61268996	top_223	6.58833	-	0,0	23,9	USP34	0.000448981
chr20	42969687	42969688	top_224	7.31713	+	0,0	3,37	YWHAB	0.000451324
chr3	102888245	102888246	top_225	4.71354	-	0,1	4,9	RPL24	0.000453927
chr11	124957459	124957460	top_226	7.11514	+	0,0	3,37	EI24	0.000454854
chr15	74012529	74012530	top_227	6.51944	+	0,0	7,20	FBXO22	0.000463028
chr17	77483729	77483730	top_228	6.11656	-	0,0	6,11	PYCR1	0.000464513
chr1	181776826	181776827	top_229	6.50511	+	0,0	7,20	SMG7	0.000464984
chr6	33280107	33280108	top_230	4.17018	+	1,0	23,17	SLC39A7	0.000471461
chr6	108639676	108639677	top_231	4.42005	-	0,2	15,40	SNX3	0.000476259
chr11	33687088	33687089	top_232	7.23954	-	0,0	29,23	CD59	0.000479628
chr5	137919522	137919523	top_233	5.53603	-	0,1	7,37	HSPA9	0.000482995
chr21	36524769	36524770	top_234	6.19992	+	0,0	3,7	DOPEY2	0.000488294
chr10	115479574	115479575	top_235	7.44459	+	0,0	7,44	CASP7	0.000490972
chr16	87861650	87861651	top_236	4.7139	-	1,1	8,61	ANKRD11	0.000491098
chr14	63726689	63726690	top_237	5.66862	+	0,0	3,9	SYNE2	0.000491421
chr10	103745050	103745051	top_238	3.46621	-	1,0	4,7	C10orf76	0.000492513
chr7	35638939	35638940	top_239	5.66387	-	0,0	7,7	HERPUD2	0.000492935
chr10	124804660	124804661	top_240	5.88184	+	0,0	3,7	ACADSB	0.000493235
chr17	34941879	34941880	top_241	6.51803	+	0,0	3,23	CDK12	0.000493818
chr19	54755010	54755011	top_242	2.66882	-	2,2	4,11	NOSIP	0.000494429
chr6	16255979	16255980	top_243	3.42107	+	1,1	9,11	MYLIP	0.000497155
chr10	32340130	32340131	top_244	7.19809	-	0,0	4,37	KIF5B	0.000500957
chr14	30985450	30985451	top_245	6.11841	-	0,0	3,7	C14orf126	0.000501511
chr14	30985953	30985954	top_246	6.11841	-	0,0	3,7	C14orf126	0.000501511
chr11	64950538	64950539	top_247	3.73191	+	2,0	42,72	NEAT1	0.000502505
chr17	64039919	64039920	top_248	6.73583	+	0,0	8,27	PRKAR1A	0.000502756
chr1	154502327	154502328	top_249	3.2259	-	2,1	8,14	SMG5	0.000503444
chr11	62412805	62412806	top_250	2.64278	+	5,8	116,106	SLC3A2	0.000507277
chr16	68333315	68333316	top_251	2.54036	-	1,7	16,20	NOB1	0.000511246
chr3	122898544	122898545	top_252	6.38556	-	0,0	7,20	GOLGB1	0.000518764
chr11	66201010	66201011	top_253	3.64512	-	0,2	13,17	RBM4B	0.000518918
chr4	752676	752677	top_254	6.39197	+	0,0	6,17	PCGF3	0.000519847
chr19	573164	573165	top_255	5.72448	-	0,0	3,9	POLRMT	0.000523159
chr15	91370960	91370961	top_256	6.65579	+	0,0	8,23	CHD2	0.000525242
chr7	6805181	6805182	top_257	5.53002	-	0,0	6,7	CCZ1B	0.000527973
chr1	154830401	154830402	top_258	5.72739	+	0,0	4,7	APOA1BP	0.000528607
chr1	153217964	153217965	top_259	6.69661	+	0,0	11,14	CKS1B	0.000528847
chr12	92327586	92327587	top_260	4.64033	-	0,2	11,40	UBE2N	0.000531492
chr17	15564694	15564695	top_261	5.65062	+	0,0	3,9	ZNF286A	0.00053273
chr7	99867234	99867235	top_262	6.3496	+	0,0	4,20	MEPCE	0.000533594
chr15	77978376	77978377	top_263	5.58189	-	0,0	6,7	ST20	0.000533872
chr1	11645781	11645782	top_264	3.31051	+	2,0	3,11	FBXO44	0.000534789
chr20	48940357	48940358	top_265	4.74234	-	2,0	7,61	ADNP	0.000538547
chr5	176655227	176655228	top_266	6.42779	+	0,0	7,20	NSD1	0.00053944
chr19	58122790	58122791	top_267	6.03261	-	0,0	3,7	ZNF321P,ZNF816-ZNF321P	0.000543144
chr7	42943767	42943768	top_268	2.61393	+	7,14	93,51	MRPL32	0.000544376
chr2	68123043	68123044	top_269	6.28408	-	0,0	12,9	C1D	0.000548266
chr10	16675337	16675338	top_270	3.64584	-	2,0	3,7	RSU1	0.000548306
chr3	11574865	11574866	top_271	7.0253	-	0,0	4,40	VGLL4	0.000548852
chr5	32161806	32161807	top_272	6.42667	-	0,0	7,17	GOLPH3	0.000550551
chr19	55128433	55128434	top_273	3.34368	+	2,2	7,30	ATF5	0.000557722
chr7	104438997	104438998	top_274	4.15071	-	1,0	3,23	LOC100216545	0.000562575
chr11	47446188	47446189	top_275	6.97064	-	0,0	6,37	CELF1	0.000563812
chr1	35422420	35422421	top_276	3.11784	-	5,5	16,30	SFPQ	0.00056483
chr2	99302473	99302474	top_277	6.29965	-	0,0	20,7	TXNDC9	0.000566077
chr16	18710679	18710680	top_278	3.01677	-	2,7	98,65	ARL6IP1	0.00056847
chr1	16141663	16141664	top_279	5.6849	-	0,0	3,9	ZBTB17	0.000571195
chr13	40848931	40848932	top_280	4.46749	+	1,0	3,14	NAA16	0.000573679
chr22	30345252	30345253	top_281	6.7015	-	0,0	7,27	PISD	0.000574988
chr20	47682944	47682945	top_282	6.72392	-	0,0	6,20	B4GALT5	0.000576206
chr1	23994179	23994180	top_283	5.95699	+	0,0	4,14	LYPLA2	0.000576526
chr2	47241366	47241367	top_284	3.78901	-	2,4	15,65	CALM2	0.000577528
chr12	70354420	70354421	top_285	5.90657	+	0,0	3,9	THAP2	0.000578806
chr16	1689749	1689750	top_286	4.25597	+	2,1	7,51	HN1L	0.000578871
chr3	11574049	11574050	top_287	6.21825	-	0,0	11,11	VGLL4	0.000581682
chr2	170069889	170069890	top_288	4.29975	+	0,1	4,7	BBS5	0.000583578
chr1	153493757	153493758	top_289	3.61083	-	2,2	11,30	SCAMP3	0.000586461
chr2	170376565	170376566	top_290	3.37639	+	1,2	13,17	SSB	0.000587561
chr16	8855476	8855477	top_291	3.74645	-	2,0	4,20	CARHSP1	0.000590063
chr15	40290483	40290484	top_292	6.62234	-	0,0	9,23	TMEM87A	0.00059037
chr3	10168063	10168064	top_293	5.13275	+	0,1	8,47	VHL	0.000591292
chr17	43491151	43491152	top_294	4.95243	+	1,0	6,30	NFE2L1	0.00059234
chr16	66889477	66889478	top_295	3.09508	+	2,0	7,20	SLC7A6	0.000595716
chr5	130522892	130522893	top_296	4.1072	-	11,12	12,189	HINT1	0.000597077
chr4	103937589	103937590	top_297	3.69733	-	2,2	25,37	UBE2D3	0.000597502
chr22	18433187	18433188	top_298	4.34319	+	1,0	3,14	C22orf25	0.000598688
chr7	66090542	66090543	top_299	4.40669	-	0,2	8,47	SBDS	0.000600654
chr12	1767208	1767209	top_300	6.85425	+	0,0	3,27	ADIPOR2	0.000603671
