# Supplementary material for: Differential protein occupancy profiling of the mRNA transcriptome
Source: Genome Biol. 2014 Jan 13;15(1):R15. doi: 10.1186/gb-2014-15-1-r15 (PMC4056462; doi:10.1186/gb-2014-15-1-r15)
Supplement: Additional file 5: Table S4 — Top 300 positions with significantly decreased occupancy in MCF7 versus HEK293 cells. [file gb-2014-15-1-r15-S5.xls]

## Sheet: Table_S3
Table S4: Top 300 positions with significantly decreased occupancy in MCF7 versus HEK293
chrom	start	end	rank	log2 foldchange	strand	Normalized HEK293 replicate counts	Normalized MCF7 replicate counts	Associated gene	P-Value
chr12	120839547	120839548	top_1	-6.87166	+	15;15	0;0	PSMD9	0.000100866
chr1	110079837	110079838	top_2	-6.27216	-	7;8	0;0	GSTM3	0.00010172
chr19	13932286	13932287	top_3	-6.45915	+	10;14	0;0	DCAF15	0.000102197
chr12	12762330	12762331	top_4	-6.70031	+	12;13	0;0	CDKN1B	0.000102676
chr2	27450307	27450308	top_5	-6.74643	+	11;12	0;0	SNX17	0.000104521
chr14	69307700	69307701	top_6	-3.79526	+	25;30	4;0	SRSF5	0.0001053
chr3	150231149	150231150	top_7	-2.52643	-	34;33	6;9	HLTF	0.000105349
chr1	16566366	16566367	top_8	-6.99147	+	10;28	0;0	SZRD1	0.000105601
chr9	112058611	112058612	top_9	-2.96694	-	48;64	6;3	TXN	0.000106495
chr12	121258808	121258809	top_10	-6.32687	-	10;12	0;0	DIABLO	0.000106901
chr19	12673909	12673910	top_11	-6.80509	-	22;13	0;0	TNPO2	0.000108212
chr6	116707411	116707412	top_12	-6.76843	-	10;16	0;0	TSPYL1	0.000108415
chr7	150847596	150847597	top_13	-4.39982	-	17;34	2;0	RHEB	0.000108658
chr17	18028864	18028865	top_14	-6.66559	+	17;9	0;0	ALKBH5	0.000108688
chr2	130656476	130656477	top_15	-2.81019	+	17;39	2;3	MZT2B	0.000108696
chr20	21315543	21315544	top_16	-3.89078	+	25;22	3;0	XRN2	0.000109555
chr3	134776630	134776631	top_17	-4.0548	+	12;11	2;0	CDV3	0.000109818
chr6	36566253	36566254	top_18	-7.06019	+	17;7	0;0	KCTD20	0.000110262
chr12	67523646	67523647	top_19	-5.25447	+	11;11	1;0	MDM2	0.000110279
chr3	115288944	115288945	top_20	-3.97889	+	37;24	3;0	QTRTD1	0.000111033
chrX	153260937	153260938	top_21	-6.89577	+	22;14	0;0	EMD	0.000111586
chr20	33751034	33751035	top_22	-6.41889	+	12;12	0;0	ROMO1	0.000111622
chr11	60823624	60823625	top_23	-3.24495	-	14;13	1;3	DDB1	0.00011298
chr10	102036367	102036368	top_24	-4.10151	-	14;17	2;0	BLOC1S2	0.000113477
chr10	98268499	98268500	top_25	-3.84498	-	19;14	2;3	TM9SF3	0.000113602
chr3	151785774	151785775	top_26	-4.942	+	16;7	1;0	EIF2A	0.000114148
chr6	64340530	64340531	top_27	-4.56867	+	12;11	4;0	PTP4A1	0.000114468
chr11	77026332	77026333	top_28	-6.74777	-	12;16	0;0	CLNS1A	0.000115943
chr11	61317061	61317062	top_29	-6.61364	+	13;15	0;0	FEN1	0.000116784
chr19	16851287	16851288	top_30	-6.44267	+	12;10	0;0	SIN3B	0.000116933
chr1	10996493	10996494	top_31	-6.80207	+	19;12	0;0	TARDBP	0.000117032
chr4	1950507	1950508	top_32	-6.84618	+	13;16	0;0	WHSC1	0.000117726
chr17	24071952	24071953	top_33	-4.85813	+	45;55	1;0	RPL23A	0.000117763
chr5	77107857	77107858	top_34	-7.38986	-	29;12	0;0	TBCA	0.000118091
chr15	86974362	86974363	top_35	-4.77826	+	22;19	1;0	AEN	0.000120092
chr5	133540535	133540536	top_36	-4.95368	-	16;23	1;0	SKP1	0.000121416
chr6	116705558	116705559	top_37	-3.93168	-	39;21	1;3	TSPYL1	0.00012202
chr14	88948358	88948359	top_38	-6.24551	-	6;6	0;0	FOXN3	0.000122075
chr17	9086497	9086498	top_39	-5.96407	+	7;7	0;0	NTN1	0.000122075
chr4	89663900	89663901	top_40	-4.61254	-	18;19	1;0	PIGY,PYURF	0.000122555
chr5	177564297	177564298	top_41	-3.63248	+	22;31	1;3	HNRNPAB	0.000122718
chr1	158592340	158592341	top_42	-6.48798	+	11;7	0;0	NCSTN	0.000122772
chr7	134698179	134698180	top_43	-4.37926	-	11;7	1;0	CNOT4	0.000122853
chr8	33489916	33489917	top_44	-5.86613	-	9;5	0;0	TTI2	0.00012344
chr19	46462334	46462335	top_45	-7.07599	+	17;26	0;0	HNRNPUL1	0.00012399
chr8	131134353	131134354	top_46	-6.02773	-	5;7	0;0	ASAP1	0.000124079
chr1	6218534	6218535	top_47	-7.21148	-	16;32	0;0	ICMT	0.000124271
chr16	4250538	4250539	top_48	-6.45874	-	9;11	0;0	TFAP4	0.000124559
chr12	110821509	110821510	top_49	-5.87706	+	6;8	0;0	ADAM1A	0.000125115
chr12	6728250	6728251	top_50	-6.76015	-	12;14	0;0	MLF2	0.000126326
chr8	17131996	17131997	top_51	-6.9856	-	12;20	0;0	CNOT7	0.000126398
chr3	58278999	58279000	top_52	-6.46797	+	11;10	0;0	RPP14	0.000126468
chrX	16689216	16689217	top_53	-4.23436	+	34;16	4;0	SYAP1	0.000126969
chr1	177310742	177310743	top_54	-3.78288	+	20;17	3;0	FAM20B	0.000127281
chr7	1546133	1546134	top_55	-6.16185	+	6;6	0;0	MAFK	0.000127474
chr7	1546706	1546707	top_56	-4.02698	+	5;6	1;0	MAFK	0.000127474
chr3	121528929	121528930	top_57	-4.73534	-	12;8	1;0	LRRC58	0.000127842
chr19	14538032	14538033	top_58	-6.60984	-	12;23	0;0	NDUFB7	0.000128122
chrX	40374042	40374043	top_59	-5.84305	-	9;6	0;0	CXorf38	0.000128796
chr1	27145363	27145364	top_60	-6.85267	+	16;26	0;0	NUDC	0.000129118
chr6	74283649	74283650	top_61	-3.72584	-	32;56	4;0	EEF1A1	0.000129214
chr22	27413947	27413948	top_62	-6.49587	-	6;11	0;0	CHEK2	0.00012945
chr14	95071377	95071378	top_63	-5.17291	+	26;14	1;0	GLRX5	0.000129584
chr4	6761244	6761245	top_64	-4.3857	-	15;18	2;0	MRFAP1L1	0.000129632
chr10	12203032	12203033	top_65	-4.51948	+	32;15	3;0	DHTKD1	0.00012975
chr5	138921488	138921489	top_66	-4.50639	+	27;18	2;0	UBE2D2	0.000129752
chr11	66141095	66141096	top_67	-6.7776	+	12;12	0;0	RBM14,RBM14-RBM4	0.000130187
chr6	13915224	13915225	top_68	-6.03265	-	6;6	0;0	CCDC90A	0.000130334
chr11	85691087	85691088	top_69	-6.33051	+	6;12	0;0	C11orf73	0.000130755
chr6	74283620	74283621	top_70	-6.59395	-	11;19	0;0	EEF1A1	0.00013142
chr3	57521175	57521176	top_71	-6.19922	+	12;5	0;0	PDE12	0.000131426
chr3	15089434	15089435	top_72	-4.32269	-	39;19	0;4	ZFYVE20	0.000132222
chr5	177235392	177235393	top_73	-4.34741	+	11;11	1;0	LOC728554	0.000132227
chr5	114886852	114886853	top_74	-6.02542	-	6;7	0;0	FEM1C	0.000132643
chr4	7116772	7116773	top_75	-6.82249	-	11;16	0;0	GRPEL1	0.000134132
chr3	9800222	9800223	top_76	-4.0355	-	89;38	6;0	TADA3	0.000135297
chr15	81299683	81299684	top_77	-6.38906	+	9;7	0;0	WHAMM	0.000136054
chr4	166218413	166218414	top_78	-3.17686	-	20;15	1;4	TMEM192	0.000136645
chr1	159413897	159413898	top_79	-4.37455	-	18;19	2;0	B4GALT3	0.000136895
chr11	69199143	69199144	top_80	-3.888	-	7;5	1;0	ORAOV1	0.000136922
chr1	243094107	243094108	top_81	-7.07457	-	16;26	0;0	HNRNPU	0.000137212
chr4	166219441	166219442	top_82	-3.27803	-	20;11	1;3	TMEM192	0.000137853
chr5	41940276	41940277	top_83	-6.39537	+	7;9	0;0	C5orf51	0.000137921
chr12	91061442	91061443	top_84	-6.38166	-	10;14	0;0	BTG1	0.000138138
chr7	101884724	101884725	top_85	-6.13049	-	9;8	0;0	ALKBH4	0.000138897
chr12	109458176	109458177	top_86	-4.52231	-	9;15	1;0	PPTC7	0.000139788
chr11	74338084	74338085	top_87	-3.67131	+	10;19	4;3	SPCS2	0.000139976
chr10	57788046	57788047	top_88	-6.99481	-	21;26	0;0	ZWINT	0.000141752
chr19	6375506	6375507	top_89	-7.44239	-	27;39	0;0	KHSRP	0.000142664
chr5	77811622	77811623	top_90	-4.35906	+	9;6	2;0	SCAMP1	0.000143239
chr10	57789882	57789883	top_91	-4.35744	-	28;39	1;0	ZWINT	0.000143294
chr17	37232241	37232242	top_92	-6.43077	+	12;10	0;0	FKBP10	0.000143358
chr5	77811407	77811408	top_93	-7.07317	+	10;6	0;0	SCAMP1	0.00014338
chr8	1716878	1716879	top_94	-6.68588	+	16;11	0;0	CLN8	0.000144075
chr6	21702530	21702531	top_95	-5.35074	+	21;14	1;0	SOX4	0.000144158
chr6	10864919	10864920	top_96	-6.59126	+	10;17	0;0	TMEM14B	0.000144409
chr15	76952301	76952302	top_97	-4.67228	+	10;12	1;0	MORF4L1	0.000145147
chr3	185911406	185911407	top_98	-4.64464	-	6;12	1;0	MAGEF1	0.00014523
chr7	149700736	149700737	top_99	-6.55902	+	13;6	0;0	REPIN1	0.000145682
chr11	60426478	60426479	top_100	-6.46913	-	14;12	0;0	PRPF19	0.000146053
chr11	60415003	60415004	top_101	-6.47462	-	13;13	0;0	PRPF19	0.000147198
chr7	73936743	73936744	top_102	-6.47184	-	17;7	0;0	STAG3L2	0.000147459
chr12	48207194	48207195	top_103	-5.08915	+	20;10	1;0	SPATS2	0.000148189
chr9	110820140	110820141	top_104	-6.39101	-	9;7	0;0	TMEM245	0.000148265
chrX	40974723	40974724	top_105	-6.95074	+	18;11	0;0	USP9X	0.000148344
chr9	19370216	19370217	top_106	-4.68131	-	30;36	1;0	RPS6	0.000148576
chr14	30156192	30156193	top_107	-5.0812	+	12;11	1;0	G2E3	0.00015128
chrX	23983034	23983035	top_108	-7.13094	+	27;17	0;0	EIF2S3	0.000151779
chrX	48816573	48816574	top_109	-5.84401	-	8;8	0;0	PRAF2	0.000152342
chr12	109367667	109367668	top_110	-3.222	-	15;16	4;0	ARPC3	0.000152668
chr7	148135624	148135625	top_111	-4.17119	-	36;38	2;0	EZH2	0.000153886
chrX	41078405	41078406	top_112	-6.89109	+	12;16	0;0	DDX3X	0.000154193
chr3	14141183	14141184	top_113	-4.17905	-	7;5	1;0	CHCHD4	0.000154309
chr1	26671645	26671646	top_114	-2.70623	+	213;115	9;11	HMGN2	0.000156616
chr16	2755993	2755994	top_115	-4.7059	+	35;31	1;0	SRRM2	0.000156905
chr19	53641123	53641124	top_116	-6.62273	+	13;17	0;0	GRWD1	0.000159414
chr19	57486714	57486715	top_117	-6.67623	+	22;9	0;0	ZNF766	0.000159445
chr11	7965636	7965637	top_118	-6.77308	+	12;12	0;0	EIF3F	0.000159484
chr12	119017498	119017499	top_119	-6.33778	-	8;9	0;0	RAB35	0.000159865
chr1	1499771	1499772	top_120	-4.74053	-	30;26	1;0	SSU72	0.000160085
chr7	158216808	158216809	top_121	-6.90057	-	13;6	0;0	ESYT2	0.000161255
chr7	129592918	129592919	top_122	-2.61802	-	100;47	8;4	TMEM209	0.000162342
chr11	111602377	111602378	top_123	-6.64445	+	14;11	0;0	PTS	0.000162838
chr3	45696929	45696930	top_124	-4.54286	+	56;11	2;0	LIMD1	0.000163185
chr6	31905569	31905570	top_125	-4.27312	+	8;5	1;0	HSPA1B	0.000164816
chr12	48031916	48031917	top_126	-6.3249	+	12;7	0;0	DNAJC22	0.000166556
chr17	37926927	37926928	top_127	-4.04238	+	9;7	1;0	ATP6V0A1	0.00016666
chr20	21283469	21283470	top_128	-6.5087	+	10;12	0;0	XRN2	0.000167024
chr19	60881705	60881706	top_129	-7.30823	+	23;26	0;0	EPN1	0.0001674
chr1	32569940	32569941	top_130	-6.69665	+	16;17	0;0	HDAC1	0.000167744
chr12	48679692	48679693	top_131	-6.57551	-	12;19	0;0	RACGAP1	0.000167874
chr1	32574375	32574376	top_132	-3.31681	-	39;33	2;4	MARCKSL1	0.000168398
chr15	76579518	76579519	top_133	-6.43508	+	8;8	0;0	IREB2	0.000169019
chr22	28423757	28423758	top_134	-6.38166	+	12;11	0;0	NF2	0.000169064
chr14	95070043	95070044	top_135	-4.43988	-	12;18	1;0	SNHG10	0.000169311
chr12	102904904	102904905	top_136	-5.08583	+	12;7	1;0	TDG	0.000169561
chr19	44352082	44352083	top_137	-6.72946	+	16;16	0;0	PAK4	0.000169686
chr1	149645467	149645468	top_138	-4.60824	-	16;15	1;0	POGZ	0.0001701
chrX	118254316	118254317	top_139	-4.23522	+	36;20	2;0	PGRMC1	0.000170191
chr17	72244658	72244659	top_140	-4.40275	-	29;38	2;0	SRSF2	0.000170455
chr7	26218679	26218680	top_141	-3.37349	+	53;40	3;3	CBX3	0.000170461
chr8	37838343	37838344	top_142	-6.10873	-	12;9	0;0	RAB11FIP1	0.000171018
chr1	94125411	94125412	top_143	-3.69731	-	60;18	6;7	GCLM	0.000172367
chr3	39428165	39428166	top_144	-4.34396	+	16;17	1;0	RPSA	0.000172477
chr21	43400661	43400662	top_145	-2.87208	-	50;51	3;3	U2AF1	0.000172554
chr19	6375802	6375803	top_146	-7.0833	-	25;26	0;0	KHSRP	0.000173192
chr9	115063253	115063254	top_147	-6.92648	+	15;8	0;0	SLC31A1	0.00017344
chr22	29932583	29932584	top_148	-4.15657	+	11;12	1;0	RNF185	0.000173793
chr17	45814941	45814942	top_149	-5.1881	-	26;35	1;0	LRRC59	0.000173839
chr6	111386637	111386638	top_150	-6.68137	+	11;11	0;0	GTF3C6	0.000174353
chr17	72072530	72072531	top_151	-4.94543	+	23;25	1;0	SNHG16	0.000174679
chr10	98336580	98336581	top_152	-4.36412	-	18;9	3;0	TM9SF3	0.00017586
chr14	103093851	103093852	top_153	-4.39812	-	82;27	6;4	BAG5	0.000176154
chr11	9259287	9259288	top_154	-6.53683	-	7;7	0;0	TMEM41B	0.000176375
chr20	21294329	21294330	top_155	-6.51602	+	11;11	0;0	XRN2	0.000177469
chr16	1315166	1315167	top_156	-3.74195	+	23;23	3;0	UBE2I	0.000177641
chr4	74141446	74141447	top_157	-5.84961	-	5;10	0;0	COX18	0.000177839
chrX	23595783	23595784	top_158	-3.36068	+	24;52	4;0	PRDX4	0.000179344
chr16	1355020	1355021	top_159	-5.57628	-	30;11	1;0	UNKL	0.000179896
chr4	110870648	110870649	top_160	-5.97685	-	7;7	0;0	PLA2G12A	0.000180994
chr3	185373011	185373012	top_161	-3.72256	+	21;14	4;0	DVL3	0.000181698
chr12	109372484	109372485	top_162	-3.13098	-	15;14	4;0	ARPC3	0.000181877
chr17	20843963	20843964	top_163	-6.72437	-	18;12	0;0	USP22	0.00018262
chr6	26706228	26706229	top_164	-4.73267	+	18;18	1;0	ABT1	0.000183284
chr16	1954516	1954517	top_165	-3.86559	-	20;33	2;0	RPS2	0.000183746
chr3	186691700	186691701	top_166	-6.47622	-	9;6	0;0	TMEM41A	0.00018416
chr5	77811367	77811368	top_167	-5.40189	+	11;7	1;0	SCAMP1	0.000184267
chr18	45272197	45272198	top_168	-4.5231	-	45;34	1;0	RPL17	0.000185446
chr22	18330068	18330069	top_169	-6.28944	+	9;9	0;0	COMT	0.000186406
chr17	57880969	57880970	top_170	-4.73943	+	14;18	1;0	METTL2A	0.000186948
chr10	72315689	72315690	top_171	-5.93302	-	9;8	0;0	PCBD1	0.000188199
chr4	4320608	4320609	top_172	-5.05096	-	16;16	1;0	LYAR	0.00018852
chrX	122872186	122872187	top_173	-4.25551	+	12;14	2;0	XIAP	0.000190118
chr2	197982829	197982830	top_174	-6.85957	-	16;15	0;0	SF3B1	0.00019067
chr13	25686500	25686501	top_175	-3.9531	-	15;14	3;0	RNF6	0.000191247
chr6	86409273	86409274	top_176	-3.63096	-	30;28	4;0	SYNCRIP	0.000192083
chr7	77240528	77240529	top_177	-6.16634	+	8;5	0;0	RSBN1L	0.00019257
chr3	9800197	9800198	top_178	-3.65227	-	33;28	4;0	TADA3	0.000193713
chr5	177235351	177235352	top_179	-6.23558	+	10;7	0;0	LOC728554	0.000193732
chr16	4431459	4431460	top_180	-6.6928	+	18;14	0;0	DNAJA3	0.000193743
chr19	13125661	13125662	top_181	-6.37182	+	13;10	0;0	IER2	0.000194433
chr1	36327292	36327293	top_182	-6.61417	+	13;16	0;0	ADPRHL2	0.000194813
chrX	153656735	153656736	top_183	-6.59555	+	16;16	0;0	DKC1	0.000194975
chr20	56687038	56687039	top_184	-6.87447	+	12;8	0;0	STX16	0.000195186
chr2	190234534	190234535	top_185	-3.6761	+	35;29	6;0	ASNSD1	0.000195672
chr7	5483148	5483149	top_186	-4.29988	-	20;20	1;0	FBXL18	0.000196141
chr16	87403437	87403438	top_187	-6.51041	-	17;7	0;0	APRT	0.00019747
chr3	142947565	142947566	top_188	-3.01517	+	28;20	1;7	RNF7	0.000198081
chr7	99531674	99531675	top_189	-7.55242	-	28;45	0;0	MCM7	0.000198302
chr20	34098615	34098616	top_190	-3.5748	-	22;21	4;0	LINC00657	0.000198734
chr19	14501496	14501497	top_191	-4.09781	+	13;11	1;0	TECR	0.000198935
chr10	62221732	62221733	top_192	-4.66189	+	40;36	1;0	CDK1	0.000199042
chr6	74283765	74283766	top_193	-6.40972	-	12;14	0;0	EEF1A1	0.000199371
chr3	8895670	8895671	top_194	-6.2907	-	10;8	0;0	RAD18	0.000200528
chr16	2759031	2759032	top_195	-7.20085	+	24;26	0;0	SRRM2	0.000200634
chr14	73421577	73421578	top_196	-5.85858	+	10;5	0;0	PTGR2	0.000200635
chr15	76619892	76619893	top_197	-3.26926	+	41;25	8;0	PSMA4	0.000200673
chr12	123024416	123024417	top_198	-4.58559	+	13;17	1;0	ZNF664	0.000200863
chr1	32176448	32176449	top_199	-4.72082	-	19;24	1;0	PTP4A2	0.00020216
chr7	972576	972577	top_200	-6.49095	-	12;7	0;0	COX19	0.000202325
chr17	75735353	75735354	top_201	-4.33604	-	21;12	1;0	EIF4A3	0.000203867
chr16	2076264	2076265	top_202	-6.08917	+	7;10	0;0	TSC2	0.000205068
chrX	53627902	53627903	top_203	-6.67268	-	13;14	0;0	HUWE1	0.000205459
chr6	74282257	74282258	top_204	-3.05483	-	48;64	4;4	EEF1A1	0.000205529
chr20	29620755	29620756	top_205	-2.84934	+	23;16	7;4	HM13	0.000206057
chr1	177310830	177310831	top_206	-3.04797	+	20;14	2;3	FAM20B	0.000206196
chr1	177337979	177337980	top_207	-6.30624	-	9;9	0;0	ABL2	0.000206302
chr15	63197051	63197052	top_208	-3.60843	-	12;16	3;0	PDCD7	0.000206846
chr2	238546489	238546490	top_209	-4.45402	+	12;6	1;0	UBE2F	0.00020694
chr19	58606637	58606638	top_210	-6.25101	+	9;6	0;0	ZNF765	0.000207173
chr7	74834305	74834306	top_211	-6.83179	+	22;10	0;0	STAG3L1	0.000207539
chr20	42553104	42553105	top_212	-4.48512	+	23;16	1;0	TTPAL	0.000208595
chrX	23595703	23595704	top_213	-3.24263	+	22;31	3;0	PRDX4	0.000208837
chr20	34102126	34102127	top_214	-6.81752	-	14;12	0;0	LINC00657	0.00020925
chr1	112053322	112053323	top_215	-4.38802	+	10;14	1;0	RAP1A	0.000210924
chr1	32176501	32176502	top_216	-6.77292	-	12;19	0;0	PTP4A2	0.000212156
chrX	102518626	102518627	top_217	-2.70753	+	29;39	7;3	NGFRAP1	0.000212234
chrX	153649867	153649868	top_218	-6.57492	+	12;20	0;0	DKC1	0.000212287
chr9	132488854	132488855	top_219	-5.34774	+	20;20	1;0	FUBP3	0.000213902
chr19	13125717	13125718	top_220	-6.16325	+	9;11	0;0	IER2	0.000214008
chr2	232285415	232285416	top_221	-2.70617	+	199;217	21;17	PTMA	0.000214759
chr11	3661097	3661098	top_222	-6.32161	-	12;8	0;0	NUP98	0.000215517
chr2	232037426	232037427	top_223	-6.86752	-	25;14	0;0	NCL	0.000215706
chr1	152216682	152216683	top_224	-6.92633	-	16;16	0;0	JTB	0.000215971
chr10	74682244	74682245	top_225	-6.75242	-	14;15	0;0	MRPS16	0.000216421
chrX	53266819	53266820	top_226	-6.57392	-	15;11	0;0	KDM5C	0.000216594
chr15	38118607	38118608	top_227	-2.51167	-	38;49	7;11	SRP14	0.000216825
chr14	54603506	54603507	top_228	-5.04499	+	26;10	1;0	MAPK1IP1L	0.000217176
chr12	97451823	97451824	top_229	-3.73426	+	45;31	1;3	TMPO	0.000217264
chr16	2074452	2074453	top_230	-6.08928	+	7;10	0;0	TSC2	0.000217421
chr1	27145230	27145231	top_231	-6.67796	+	22;15	0;0	NUDC	0.000217725
chrX	133436888	133436889	top_232	-6.521	+	9;14	0;0	HPRT1	0.000217796
chr17	35333953	35333954	top_233	-4.77028	-	19;15	1;0	ORMDL3	0.000218661
chr3	185912451	185912452	top_234	-6.22168	-	6;7	0;0	MAGEF1	0.000219071
chr15	62444393	62444394	top_235	-3.57112	-	34;33	2;3	KIAA0101	0.000219384
chr6	43010269	43010270	top_236	-6.57261	+	6;14	0;0	CNPY3	0.000219449
chr7	2383177	2383178	top_237	-4.58052	+	17;18	1;0	EIF3B	0.000220835
chr15	42663873	42663874	top_238	-6.31329	-	7;7	0;0	SPG11	0.000221787
chr12	68280015	68280016	top_239	-3.49098	+	23;21	4;0	CCT2	0.000221945
chr3	197946443	197946444	top_240	-2.82073	+	19;12	0;3	PIGX	0.000222712
chr16	1355059	1355060	top_241	-3.62173	-	55;33	4;7	UNKL	0.000222983
chr9	132495937	132495938	top_242	-7.30625	+	22;11	0;0	FUBP3	0.000223511
chr9	37582527	37582528	top_243	-2.85557	-	54;59	3;4	TOMM5	0.000223721
chr12	121258949	121258950	top_244	-6.39773	-	12;11	0;0	DIABLO	0.000224139
chr6	111303055	111303056	top_245	-4.03707	+	17;35	2;0	AMD1	0.000226674
chrX	122872286	122872287	top_246	-6.70895	+	10;9	0;0	XIAP	0.00022702
chr10	103596695	103596696	top_247	-6.17438	-	13;7	0;0	C10orf76	0.000227833
chrX	133732901	133732902	top_248	-6.55373	-	12;11	0;0	FAM122B	0.000229769
chr9	34241527	34241528	top_249	-4.26051	+	6;6	1;0	UBAP1	0.000229807
chr3	8895805	8895806	top_250	-2.6084	-	15;13	1;4	RAD18	0.000231007
chrX	102518172	102518173	top_251	-2.86119	+	37;31	2;7	NGFRAP1	0.000231071
chr3	114947558	114947559	top_252	-3.89066	-	15;21	3;0	NAA50	0.000231113
chr6	32264248	32264249	top_253	-6.50836	-	10;10	0;0	PBX2	0.000231317
chr16	11837487	11837488	top_254	-4.81961	-	14;15	1;0	RSL1D1	0.000233001
chr4	6693605	6693606	top_255	-2.85799	+	19;52	16;4	MRFAP1	0.000233059
chr5	112340478	112340479	top_256	-6.31425	+	11;7	0;0	DCP2	0.000233237
chr19	41308457	41308458	top_257	-4.21868	+	18;20	1;0	TBCB	0.000233455
chr7	132417235	132417236	top_258	-3.99765	-	11;11	1;0	CHCHD3	0.000233801
chr1	10995367	10995368	top_259	-4.79935	+	18;26	1;0	TARDBP	0.000233804
chr19	58581315	58581316	top_260	-4.52243	+	7;16	2;0	ZNF525	0.000233949
chr1	149166956	149166957	top_261	-6.25683	+	7;12	0;0	SETDB1	0.000234355
chr7	5070899	5070900	top_262	-4.63625	+	7;12	1;0	RBAK	0.000234432
chr19	10654280	10654281	top_263	-4.83275	+	45;33	1;0	ILF3	0.000235699
chr9	130805438	130805439	top_264	-6.22831	+	7;11	0;0	NUP188	0.000235927
chr1	145181068	145181069	top_265	-3.91826	+	10;26	2;0	CHD1L	0.000237609
chr19	8292566	8292567	top_266	-3.38479	+	24;33	3;0	RPS28	0.000237743
chr17	45817616	45817617	top_267	-6.60225	-	15;13	0;0	LRRC59	0.000239273
chr19	12706191	12706192	top_268	-6.28724	-	12;10	0;0	C19orf43	0.000239523
chr4	88301479	88301480	top_269	-3.07771	-	29;13	1;4	KLHL8	0.000239679
chr19	55128010	55128011	top_270	-4.61615	+	13;28	1;0	ATF5	0.00023989
chr4	166217631	166217632	top_271	-3.77035	-	14;9	2;0	TMEM192	0.000240365
chrX	118254398	118254399	top_272	-3.59083	+	30;37	4;0	PGRMC1	0.000241692
chr5	176663579	176663580	top_273	-3.75902	+	34;31	3;0	PRELID1	0.000241715
chr16	79621624	79621625	top_274	-4.82848	+	11;17	1;0	CENPN	0.000241815
chr5	133589596	133589597	top_275	-4.04685	-	17;28	2;0	PPP2CA	0.000242141
chr20	10362817	10362818	top_276	-6.71078	-	13;10	0;0	MKKS	0.000242375
chr15	40495492	40495493	top_277	-6.66583	-	12;7	0;0	ZFP106	0.000242785
chr10	72313557	72313558	top_278	-6.12523	-	14;5	0;0	PCBD1	0.000243246
chr3	161577952	161577953	top_279	-5.76142	-	5;10	0;0	IFT80	0.000244148
chr3	185912231	185912232	top_280	-4.28954	-	7;7	1;0	MAGEF1	0.000244514
chr7	150847528	150847529	top_281	-5.02118	-	23;20	1;0	RHEB	0.000245051
chr19	1573375	1573376	top_282	-6.48035	-	12;8	0;0	TCF3	0.000247516
chr1	1711723	1711724	top_283	-4.69769	-	26;20	1;0	GNB1	0.000247843
chr7	148397916	148397917	top_284	-5.82925	-	12;3	0;0	ZNF786	0.000248577
chr8	145705732	145705733	top_285	-5.9599	+	6;5	0;0	MFSD3	0.000249034
chr15	79055473	79055474	top_286	-6.8662	-	12;8	0;0	MESDC2	0.000249245
chr16	86663211	86663212	top_287	-5.71983	+	5;8	0;0	BANP	0.000249593
chrX	118254490	118254491	top_288	-6.83419	+	19;14	0;0	PGRMC1	0.000249694
chr19	53811882	53811883	top_289	-2.56758	-	308;307	31;7	RPL18	0.000250737
chr11	18081433	18081434	top_290	-5.94931	-	4;8	0;0	SAAL1	0.000251286
chr2	182465125	182465126	top_291	-6.17853	+	5;10	0;0	SSFA2	0.00025256
chrX	16663317	16663318	top_292	-6.41536	+	9;7	0;0	SYAP1	0.000252674
chr1	243086758	243086759	top_293	-3.9584	-	33;30	2;0	HNRNPU	0.000253097
chr5	132456319	132456320	top_294	-4.23444	+	17;17	2;0	HSPA4	0.000253284
chr13	20612714	20612715	top_295	-4.82049	+	23;17	1;0	SAP18	0.000255191
chr12	110965916	110965917	top_296	-4.59474	-	12;14	1;0	NAA25	0.000256631
chr20	33720996	33720997	top_297	-5.6968	-	7;6	0;0	NFS1	0.000256852
chr14	49429790	49429791	top_298	-6.39256	+	6;8	0;0	ARF6	0.000256952
chr6	74282614	74282615	top_299	-6.28726	-	10;14	0;0	EEF1A1	0.000257235
chr19	7933842	7933843	top_300	-6.89977	-	25;12	0;0	ELAVL1	0.000257355
