# Supplementary material for: Differential protein occupancy profiling of the mRNA transcriptome
Source: Genome Biol. 2014 Jan 13;15(1):R15. doi: 10.1186/gb-2014-15-1-r15 (PMC4056462; doi:10.1186/gb-2014-15-1-r15)
Supplement: Additional file 6: Table S5 — Human RBP RNAcompete PWMs with significantly (P < 0.01) higher scores in the region ±25 nucleotides around top versus random positions with significantly enhanced occupancy in MCF7 versus HEK293 cells. [file gb-2014-15-1-r15-S6.xls]

## Sheet: MCF7up_significant_RBP_PWMs
Table S5: Human RBP RNAcompete PWMs with significantly (p < 0.01) higher scores in the region ± 25 nt around top versus random positions with significantly enhanced occupancy in MCF7 versus HEK293
PWM	RBP	RBP family	median PWM score of top 300 regions	median PWM score of random 300 regions	ratio (top/random)	p-value
M328	ELAVL2	RRM	6.35599e-07	1.61937e-08	39.2498	2.048e-30
M228	PTBP1	RRM	0.0115967	0.00145666	7.96116	6.48696e-30
M227	PTBP1	RRM	0.0141947	0.00136526	10.397	2.3108e-29
M078	unknown		0.0128928	0.000550796	23.4075	5.92727e-29
M077	U2AF2	RRM	0.0106232	0.000395437	26.8645	6.69105e-29
M012	CPEB2	RRM	0.014467	0.000808407	17.8957	5.15969e-28
M156	TIA1	RRM	0.0180468	0.000756877	23.8438	1.58002e-27
M232	ELAVL1	RRM	0.0209421	0.00093565	22.3824	7.52316e-27
M150	RALY	RRM	0.00992457	0.00036829	26.9477	7.71614e-27
M075	TIA1	RRM	0.013273	0.000749273	17.7146	8.40973e-27
M330	ELAVL2	RRM	0.000269644	3.43151e-06	78.5789	3.02008e-26
M149	CPEB3	RRM	0.0136407	0.000564964	24.1443	3.57993e-26
M025	HNRNPC	RRM	0.00985673	0.000525606	18.7531	6.80904e-26
M158	HNRNPCL1	RRM	0.00951935	0.000470101	20.2496	8.7273e-26
M112	ELAVL1	RRM	0.0151914	0.00147722	10.2838	3.77574e-24
M031	ELAVL1	RRM	0.0124745	0.000670148	18.6145	2.69038e-23
M329	ELAVL2	RRM	0.000288113	7.73233e-06	37.2608	6.45148e-23
M201	unknown		0.015241	0.00109135	13.9653	1.33657e-22
M124	unknown		0.00905962	0.000812305	11.153	4.74667e-22
M108	ELAVL1	RRM	0.0138427	0.00138976	9.9605	1.36578e-21
M229	unknown		0.00514631	0.000596525	8.62715	1.34992e-19
M127	ELAVL1	RRM	0.0104954	0.00132546	7.91829	4.38193e-19
M120	unknown		0.00787067	0.00099972	7.87287	7.25979e-19
M350	ZFP36	CCCH ZF	7.2312e-05	4.84188e-06	14.9347	2.06795e-17
M079	unknown		0.00540335	0.00133291	4.05381	8.72104e-17
M155	ZNF638	RRM	0.00384741	0.00120364	3.19648	4.75151e-16
M188	PCBP4	KH	0.000545115	0.000155102	3.51456	1.40717e-15
M004	BRUNOL4	RRM	0.00623228	0.00167943	3.71095	6.45558e-15
M051	RBM41	RRM	0.0019509	0.0005512	3.53936	6.11793e-14
M157	CELF3	RRM	0.00414932	0.00107175	3.87152	9.2255e-14
M101	unknown		0.00302446	0.000927935	3.25935	5.2375e-11
M207	unknown		0.00047333	0.000210082	2.25307	1.87127e-09
M286	unknown		0.0369455	0.0274824	1.34433	8.10913e-09
M037	MBNL3	CCCH ZF	0.000930957	0.000508551	1.83061	9.35339e-08
M168	SFPQ	RRM	0.00362675	0.00245825	1.47534	4.99253e-07
M117	unknown		0.0016112	0.000565532	2.84899	1.37955e-06
M244	unknown		0.000884559	0.000324029	2.72988	2.72493e-06
M001	A1CF	RRM	0.000795135	0.000312766	2.54226	2.73715e-06
M211	unknown		0.00173629	0.000914485	1.89865	5.24569e-06
M036	MATR3	RRM	0.0014784	0.00097979	1.50889	9.34098e-06
M099	unknown		0.000774222	0.000490018	1.57999	1.21497e-05
M238	unknown		0.00133815	0.000680143	1.96746	1.56533e-05
M100	unknown		0.00078695	0.000487023	1.61584	1.68237e-05
M287	unknown		8.54055e-15	3.58314e-15	2.38353	0.000120992
M164	RBMS3	RRM	0.00101451	0.000518404	1.95698	0.000136578
M320	MBNL1	CCCH ZF	0.0394191	0.0299621	1.31563	0.000148804
M178	BRUNOL6	RRM	0.00184834	0.0010255	1.80237	0.000460564
M043	PCBP2	KH	0.00100267	0.000614092	1.63277	0.00140358
M098	unknown		0.000531134	0.000238594	2.2261	0.00221461
M318	SNRPA	RRM	8.08699e-05	6.90856e-05	1.17058	0.00270686
M045	unknown		0.000365366	0.000242962	1.5038	0.00595611
M317	SNRPA	RRM	1.15015e-05	7.73246e-06	1.48743	0.0099379
