# Supplementary material for: Differential protein occupancy profiling of the mRNA transcriptome
Source: Genome Biol. 2014 Jan 13;15(1):R15. doi: 10.1186/gb-2014-15-1-r15 (PMC4056462; doi:10.1186/gb-2014-15-1-r15)
Supplement: Additional file 7: Table S6 — Human RBP RNAcompete PWMs with significantly (P < 0.01) higher scores in the region ±25 nucleotides around top versus random positions with significantly decreased occupancy in MCF7 versus HEK293 cells. [file gb-2014-15-1-r15-S7.xls]

## Sheet: HEK293up_significant_RBP_PWMs
Table S6: Human RBP RNAcompete PWMs with significantly (p < 0.01) higher scores in the region ± 25 nt around top versus random positions with significantly decreased occupancy in MCF7 versus HEK293
PWM	RBP	RBP family	median PWM score of top 300 regions	median PWM score of random 300 regions	ratio (top/random)	p-value
M333	SRSF9	RRM	0.0592837	0.033608	1.76398	4.74843e-08
M105	SRSF1	RRM	0.00140586	0.000446273	3.15021	1.79261e-07
M153	LIN28A	CCHC ZF,CSD	0.0033487	0.00162594	2.05955	3.86904e-07
M104	SRSF1	RRM	0.00136016	0.00046387	2.93221	4.74755e-07
M106	SRSF1	RRM	0.000271411	0.000149385	1.81686	5.08902e-07
M256	ACO1	Unknown	0.0104972	0.00857497	1.22416	6.78658e-07
M102	SRSF1	RRM	0.00154079	0.000684597	2.25066	1.64968e-06
M103	SRSF1	RRM	0.00113626	0.00044572	2.54926	1.86992e-06
M347	SNRPA	RRM	3.65407e-08	1.13348e-08	3.22376	2.53073e-06
M016	FMR1	KH	0.00118753	0.000650221	1.82635	3.45759e-06
M126	SRSF4	RRM	0.00147659	0.000441631	3.34351	4.52269e-06
M154	SRSF1	RRM	0.00246223	0.00121276	2.03026	6.42879e-06
M145	RBM5	RanBP ZF,RRM	0.00221188	0.00125548	1.76179	6.81316e-06
M020	FXR2	KH	0.00122934	0.000769973	1.5966	7.29712e-06
M070	SRSF2	RRM	0.000471006	0.000242071	1.94573	2.60507e-05
M352	SRSF2	RRM	4.63151e-05	2.62155e-05	1.76671	3.16933e-05
M334	unknown		2.00878e-16	1.7944e-17	11.1947	5.14827e-05
M035	LIN28A	CCHC ZF,CSD	0.00157444	0.000882791	1.78348	5.36187e-05
M323	NOVA2	KH	2.26439e-10	8.6198e-11	2.62697	5.9731e-05
M083	ZC3H10	CCCH ZF	0.00159579	0.00104017	1.53416	0.000104336
M021	G3BP2	RRM	0.000577867	0.000291313	1.98366	0.000130465
M351	SRSF1	RRM	2.28209e-06	1.45819e-06	1.56502	0.000175441
M071	SRSF7	CCHC ZF,RRM	5.56542e-05	3.04632e-05	1.82693	0.000185491
M307	NONO	RRM	0.00871747	0.00800283	1.0893	0.000217029
M151	HNRNPH2	RRM	0.00225039	0.00125826	1.78849	0.000264882
M209	RBM45	RRM	0.00131844	0.000910184	1.44854	0.000288045
M061	SAMD4A	SAM	0.00125592	0.000830144	1.51289	0.000311461
M065	SRSF9	RRM	0.00290502	0.00155542	1.86767	0.000375073
M316	FUS	RanBP ZF,RRM	0.0446626	0.0318025	1.40437	0.000517924
M272	SRSF1	RRM	0.000130455	8.25216e-05	1.58086	0.00108538
M141	ESRP2	RRM	0.0012989	0.000996425	1.30356	0.00123417
M050	RBM4B	CCHC ZF,RRM	0.000544402	0.000254029	2.14307	0.00138851
M344	RBMX	RRM	0.267353	0.217227	1.23076	0.00158671
M291	EIF4B	RRM	0.000610658	0.000462277	1.32098	0.00162833
M348	SNRPA	RRM	0.000973485	0.000664293	1.46545	0.00179407
M260	unknown		3.48554e-10	1.57655e-10	2.21086	0.00220155
M109	RBM4	RRM	0.000670291	0.000333176	2.01182	0.00257625
M292	EIF4B	RRM	0.122699	0.0926889	1.32378	0.00259132
M054	RBM8A	RRM	0.00117328	0.000872137	1.3453	0.00302066
M325	NOVA2	KH	4.27662e-12	2.07278e-12	2.06324	0.00352302
M140	ENOX1	RRM	0.00101611	0.000736488	1.37967	0.00380665
M002	ANKHD1	KH	0.000174414	0.000121135	1.43983	0.0047909
M354	YTHDC1	YTH	0.00765914	0.00648606	1.18086	0.00739485
M290	EIF4B	RRM	0.000547154	0.000442847	1.23554	0.00762927
M072	SRSF9	RRM	0.00204451	0.00154297	1.32505	0.00781947
M274	SRSF2	RRM	2.99594e-06	2.38624e-06	1.25551	0.00850206
M044	PPRC1	RRM	0.0013128	0.000961013	1.36606	0.00909678
M024	HNRNPA2B1	RRM	0.000389997	0.00031012	1.25757	0.00963001
