# Supplementary material for: Differential protein occupancy profiling of the mRNA transcriptome
Source: Genome Biol. 2014 Jan 13;15(1):R15. doi: 10.1186/gb-2014-15-1-r15 (PMC4056462; doi:10.1186/gb-2014-15-1-r15)
Supplement: Additional file 8: Table S7 — Overlap of doRiNA PAR-CLIP sites to top 300 positions with significantly enhanced occupancy in MCF7 versus HEK293 cells. [file gb-2014-15-1-r15-S8.xls]

## Sheet: Table_S4 - Table 1
Table S7: Overlap of doRiNA hg18 PAR-CLIP sites to top 300 positions with significantly enhanced occupancy in MCF7 versus HEK293 cells
PAR-CLIP Experiment	count in top 300	count in random 300	top 300 ratio	random 300 ratio	log2FC	Fisher p-value	FDR
PARCLIP_ELAVL1A	50	13	0.166667	0.0433333	1.94342	8.55924e-07	1.1984e-05
PARCLIP_HUR	50	16	0.166667	0.0533333	1.64386	1.13719e-05	7.98e-05
PARCLIP_ELAVL1	69	40	0.23	0.133333	0.786596	0.00291157	0.0135114
PARCLIP_ELAVL1MNASE	147	111	0.49	0.37	0.405256	0.0038604	0.0135114
PARCLIP_PUM2	15	3	0.05	0.01	2.32193	0.00670624	0.0187775
PARCLIP_FUS_mut	18	9	0.06	0.03	1	0.113644	0.227744
PARCLIP_TAF15	11	4	0.0366667	0.0133333	1.45943	0.113872	0.227744
PARCLIP_EWSR1	11	5	0.0366667	0.0166667	1.1375	0.203948	0.356908
PARCLIP_FUS	9	4	0.03	0.0133333	1.16993	0.26156	0.406872
PARCLIP_AGO1234	40	31	0.133333	0.103333	0.367732	0.311953	0.436734
PARCLIP_QKI	2	0	0.00666667	0	Inf	0.499165	0.616329
PARCLIP_AGO2MNASE	59	52	0.196667	0.173333	0.182203	0.528282	0.616329
PARCLIP_IGF2BP123	108	114	0.36	0.38	-0.0780025	0.672496	0.724226
PARCLIP_MOV10_Sievers	21	19	0.07	0.0633333	0.14439	0.870233	0.870233
