# Supplementary material for: Differential protein occupancy profiling of the mRNA transcriptome
Source: Genome Biol. 2014 Jan 13;15(1):R15. doi: 10.1186/gb-2014-15-1-r15 (PMC4056462; doi:10.1186/gb-2014-15-1-r15)
Supplement: Additional file 9: Table S8 — Overlap of doRiNA PAR-CLIP sites to top 300 positions with significantly decreased occupancy in MCF7 versus HEK293 cells. [file gb-2014-15-1-r15-S9.xls]

## Sheet: Table_S5 - Table 1
Table S8: Overlap of doRiNA hg18 PAR-CLIP sites to top 300 positions with significantly decreased occupancy in MCF7 versus HEK293 cells
PAR-CLIP Experiment	count in top 300	count in random 300	top 300 ratio	random 300 ratio	log2FC	Fisher p-value	FDR
PARCLIP_ELAVL1MNASE	111	89	0.37	0.296667	0.318682	0.0688312	0.680619
PARCLIP_ELAVL1	0	4	0	0.0133333	NA	0.123749	0.680619
PARCLIP_MOV10_Sievers	7	3	0.0233333	0.01	1.22239	0.339614	1
PARCLIP_AGO2MNASE	34	29	0.113333	0.0966667	0.229482	0.594536	1
PARCLIP_EWSR1	3	1	0.01	0.00333333	1.58496	0.623745	1
PARCLIP_IGF2BP123	51	55	0.17	0.183333	-0.108934	0.748232	1
PARCLIP_AGO1234	9	11	0.03	0.0366667	-0.289507	0.820793	1
PARCLIP_ELAVL1A	1	1	0.00333333	0.00333333	0	1	1
PARCLIP_FUS	0	1	0	0.00333333	NA	1	1
PARCLIP_FUS_mut	2	1	0.00666667	0.00333333	1	1	1
PARCLIP_HUR	0	1	0	0.00333333	NA	1	1
