# Supplementary material for: Differential protein occupancy profiling of the mRNA transcriptome
Source: Genome Biol. 2014 Jan 13;15(1):R15. doi: 10.1186/gb-2014-15-1-r15 (PMC4056462; doi:10.1186/gb-2014-15-1-r15)
Supplement: Additional file 10: Table S9 — Significant GO terms and pathways (adjusted P-value <0.1, at least five associated genes) associated to top 300 target genes associated to positions with significantly enhanced occupancy in MCF7 versus HEK293 cells. [file gb-2014-15-1-r15-S10.xls]

## Sheet: Sheet 1 - Table 1
Table S9: Significant GO terms and pathways (adjusted p-value < 0.1, at least 5 significant genes) associated to top 300 target genes associated to positions with significantly enhanced occupancy in MCF7 versus HEK293
Term.ID	domain	Term	Annotated	Significant	Adjusted P-value
GO:0043233	GO:CC	organelle lumen	1111	103	0.000653
GO:0031974	GO:CC	membrane-enclosed lumen	1130	104	0.000808
GO:0070013	GO:CC	intracellular organelle lumen	1104	101	0.00179
GO:0008380	GO:BP	RNA splicing	191	29	0.00323
GO:0005654	GO:CC	nucleoplasm	681	69	0.00524
GO:0031981	GO:CC	nuclear lumen	919	86	0.00665
GO:0044428	GO:CC	nuclear part	1068	96	0.00878
REAC:168256	Reactome	Signaling in Immune system	35	9	0.0254
GO:0016071	GO:BP	mRNA metabolic process	363	42	0.0265
REAC:202733	Reactome	Cell surface interactions at the vascular wall	16	6	0.0335
GO:0005634	GO:CC	nucleus	2016	155	0.034
GO:0006397	GO:BP	mRNA processing	227	30	0.0371
GO:0006405	GO:BP	RNA export from nucleus	43	11	0.0381
KEGG:03015	KEGG	mRNA surveillance pathway	50	10	0.042
GO:0000377	GO:BP	RNA splicing, via transesterification reactions with bulged adenosine as nucleophile	136	21	0.0628
GO:0000398	GO:BP	mRNA splicing, via spliceosome	136	21	0.0628
GO:0051168	GO:BP	nuclear export	70	14	0.066
KEGG:03013	KEGG	RNA transport	83	13	0.0805
REAC:109582	Reactome	Hemostasis	49	10	0.0849
