# Supplementary material for: Differential protein occupancy profiling of the mRNA transcriptome
Source: Genome Biol. 2014 Jan 13;15(1):R15. doi: 10.1186/gb-2014-15-1-r15 (PMC4056462; doi:10.1186/gb-2014-15-1-r15)
Supplement: Additional file 11: Table S10 — Significant GO terms and pathways (adjusted P-value <0.1, at least five associated genes) associated to top 300 target genes associated to positions with significantly decreased occupancy in MCF7 versus HEK293 cells. [file gb-2014-15-1-r15-S11.xls]

## Sheet: Sheet 1 - Table 1
Table S10: Significant GO terms and pathways (adjusted p-value < 0.1, at least 5 significant genes) associated to top 300 target genes associated to positions with significantly decreased occupancy MCF7 versus HEK293
Term.ID	Domain	Term	Annotated	Significant	Adjusted P-value
GO:0044424	GO:CC	intracellular part	14124	234	7.48e-14
GO:0005622	GO:CC	intracellular	14322	235	2.19e-13
GO:0005634	GO:CC	nucleus	6792	149	5.69e-13
GO:0043231	GO:CC	intracellular membrane-bounded organelle	11227	201	1.14e-11
GO:0044260	GO:BP	cellular macromolecule metabolic process	7706	158	1.64e-11
GO:0043227	GO:CC	membrane-bounded organelle	11264	201	1.77e-11
GO:0031981	GO:CC	nuclear lumen	2476	76	9.68e-11
GO:0044428	GO:CC	nuclear part	2884	83	1.5e-10
GO:0005737	GO:CC	cytoplasm	10544	190	3.32e-10
GO:0043229	GO:CC	intracellular organelle	12323	209	7.1e-10
GO:0043226	GO:CC	organelle	12356	209	1.03e-09
GO:0030529	GO:CC	ribonucleoprotein complex	729	37	1.03e-09
GO:0031974	GO:CC	membrane-enclosed lumen	3265	87	2.33e-09
GO:0044237	GO:BP	cellular metabolic process	9933	180	4.75e-09
GO:0044267	GO:BP	cellular protein metabolic process	3800	95	5.47e-09
GO:0070013	GO:CC	intracellular organelle lumen	3143	84	5.99e-09
GO:0043233	GO:CC	organelle lumen	3205	84	1.71e-08
GO:0044238	GO:BP	primary metabolic process	10095	180	2.73e-08
GO:0043170	GO:BP	macromolecule metabolic process	8511	159	9.06e-08
GO:0005654	GO:CC	nucleoplasm	1748	56	1.08e-07
GO:0016071	GO:BP	mRNA metabolic process	754	34	2.46e-07
GO:0034641	GO:BP	cellular nitrogen compound metabolic process	6446	130	2.98e-07
GO:0090304	GO:BP	nucleic acid metabolic process	5155	111	4.52e-07
GO:0044446	GO:CC	intracellular organelle part	7381	142	5.53e-07
GO:0071704	GO:BP	organic substance metabolic process	10403	180	6.37e-07
GO:0006807	GO:BP	nitrogen compound metabolic process	6836	134	9.1e-07
GO:0044444	GO:CC	cytoplasmic part	7820	147	1.07e-06
GO:0016070	GO:BP	RNA metabolic process	4509	100	1.37e-06
GO:0008152	GO:BP	metabolic process	10924	185	1.64e-06
GO:0044422	GO:CC	organelle part	7497	142	1.88e-06
GO:0010467	GO:BP	gene expression	5139	109	1.93e-06
GO:0006725	GO:BP	cellular aromatic compound metabolic process	6204	124	2.43e-06
GO:1901360	GO:BP	organic cyclic compound metabolic process	6438	127	2.99e-06
GO:0034645	GO:BP	cellular macromolecule biosynthetic process	4721	102	3.67e-06
GO:0046483	GO:BP	heterocycle metabolic process	6192	123	4.64e-06
GO:0006139	GO:BP	nucleobase-containing compound metabolic process	6014	120	6.8e-06
GO:0005515	GO:MF	protein binding	8502	153	9.55e-06
GO:0044249	GO:BP	cellular biosynthetic process	5731	115	1.44e-05
GO:0009059	GO:BP	macromolecule biosynthetic process	4841	102	1.52e-05
GO:1901576	GO:BP	organic substance biosynthetic process	5833	116	2.02e-05
GO:0009058	GO:BP	biosynthetic process	5921	117	2.43e-05
GO:0019538	GO:BP	protein metabolic process	4561	97	2.88e-05
GO:0003723	GO:MF	RNA binding	1003	36	3.05e-05
GO:0005829	GO:CC	cytosol	2852	70	3.16e-05
GO:0019899	GO:MF	enzyme binding	1268	41	5.14e-05
GO:0006396	GO:BP	RNA processing	767	30	8.58e-05
GO:0044265	GO:BP	cellular macromolecule catabolic process	868	32	0.000115
GO:0043933	GO:BP	macromolecular complex subunit organization	1676	48	0.000121
GO:0022618	GO:BP	ribonucleoprotein complex assembly	155	13	0.000189
GO:0007049	GO:BP	cell cycle	1653	47	0.000213
GO:0006412	GO:BP	translation	585	25	0.000241
GO:0071826	GO:BP	ribonucleoprotein complex subunit organization	162	13	0.000318
GO:0010608	GO:BP	posttranscriptional regulation of gene expression	473	22	0.000345
GO:0018130	GO:BP	heterocycle biosynthetic process	4136	87	0.000433
GO:0022402	GO:BP	cell cycle process	1272	39	0.000475
GO:0044271	GO:BP	cellular nitrogen compound biosynthetic process	4212	88	0.000482
GO:0006397	GO:BP	mRNA processing	486	22	0.000549
REAC:392499	Reactome	Metabolism of proteins	227	16	0.000611
GO:0019438	GO:BP	aromatic compound biosynthetic process	4134	86	0.000873
GO:0000278	GO:BP	mitotic cell cycle	910	31	0.00106
GO:0008380	GO:BP	RNA splicing	390	19	0.00125
GO:0044464	GO:CC	cell part	16820	239	0.00144
GO:0005623	GO:CC	cell	16821	239	0.00146
GO:0034654	GO:BP	nucleobase-containing compound biosynthetic process	4064	84	0.0017
GO:1901362	GO:BP	organic cyclic compound biosynthetic process	4269	87	0.00179
GO:0009057	GO:BP	macromolecule catabolic process	1087	34	0.002
GO:0000375	GO:BP	RNA splicing, via transesterification reactions	256	15	0.00208
GO:0032774	GO:BP	RNA biosynthetic process	3754	79	0.00211
REAC:168273	Reactome	Influenza Viral RNA Transcription and Replication	168	13	0.00243
REAC:168255	Reactome	Influenza Life Cycle	172	13	0.00315
GO:0065003	GO:BP	macromolecular complex assembly	1328	38	0.00375
REAC:168254	Reactome	Influenza Infection	178	13	0.00459
GO:0034622	GO:BP	cellular macromolecular complex assembly	735	26	0.00483
GO:0006401	GO:BP	RNA catabolic process	274	15	0.00485
GO:0022613	GO:BP	ribonucleoprotein complex biogenesis	311	16	0.00497
GO:0043228	GO:CC	non-membrane-bounded organelle	3645	76	0.00538
GO:0043232	GO:CC	intracellular non-membrane-bounded organelle	3645	76	0.00538
REAC:72695	Reactome	Formation of the ternary complex, and subsequently, the 43S complex	66	8	0.00675
REAC:72691	Reactome	Formation of the 43S pre-initiation complex	66	8	0.00675
GO:0043412	GO:BP	macromolecule modification	2967	65	0.00753
GO:0005681	GO:CC	spliceosomal complex	182	12	0.00777
GO:0032991	GO:CC	macromolecular complex	4694	91	0.008
GO:0000377	GO:BP	RNA splicing, via transesterification reactions with bulged adenosine as nucleophile	251	14	0.00857
GO:0000398	GO:BP	mRNA splicing, via spliceosome	251	14	0.00857
GO:0044445	GO:CC	cytosolic part	218	13	0.00923
KEGG:04110	Reactome	Cell cycle	129	9	0.0096
GO:0006996	GO:BP	organelle organization	2685	60	0.0109
GO:0000956	GO:BP	nuclear-transcribed mRNA catabolic process	224	13	0.0124
GO:0071822	GO:BP	protein complex subunit organization	1293	36	0.0135
REAC:74160	Reactome	Gene Expression	430	20	0.0157
REAC:157849	Reactome	Formation of translation initiation complexes containing mRNA that does not circularize	74	8	0.0158
REAC:72621	Reactome	Ribosomal scanning	74	8	0.0158
GO:0032446	GO:BP	protein modification by small protein conjugation	692	24	0.0169
REAC:72766	Reactome	Translation	146	11	0.0173
REAC:72619	Reactome	eIF2:GTP is hydrolyzed, eIFs are released	75	8	0.0174
REAC:72649	Reactome	Translation initiation complex formation	75	8	0.0174
REAC:156808	Reactome	Formation of translation initiation complexes yielding circularized Ceruloplasmin mRNA in a 'closed-loop' conformation	75	8	0.0174
REAC:72702	Reactome	Ribosomal scanning and start codon recognition	75	8	0.0174
REAC:72697	Reactome	Start codon recognition	75	8	0.0174
GO:0072594	GO:BP	establishment of protein localization to organelle	268	14	0.0182
GO:0016567	GO:BP	protein ubiquitination	649	23	0.0187
REAC:156823	Reactome	Association of phospho-L13a with GAIT element of Ceruloplasmin mRNA	76	8	0.0192
REAC:72662	Reactome	Activation of the mRNA upon binding of the cap-binding complex and eIFs, and subsequent binding to 43S	76	8	0.0192
REAC:72124	Reactome	Formation of the Spliceosomal A Complex	79	8	0.0254
GO:0010605	GO:BP	negative regulation of macromolecule metabolic process	1619	41	0.0283
GO:0070647	GO:BP	protein modification by small protein conjugation or removal	766	25	0.0306
GO:0006402	GO:BP	mRNA catabolic process	245	13	0.0325
GO:0000184	GO:BP	nuclear-transcribed mRNA catabolic process, nonsense-mediated decay	144	10	0.0326
REAC:157279	Reactome	3' -UTR-mediated translational regulation	130	10	0.0331
REAC:156827	Reactome	L13a-mediated translational silencing of Ceruloplasmin expression	130	10	0.0331
KEGG:03013	KEGG	RNA transport	186	10	0.0343
REAC:72706	Reactome	GTP hydrolysis and joining of the 60S ribosomal subunit	131	10	0.0353
GO:0071013	GO:CC	catalytic step 2 spliceosome	89	8	0.0369
GO:0044248	GO:BP	cellular catabolic process	1991	47	0.0375
GO:2000112	GO:BP	regulation of cellular macromolecule biosynthetic process	3579	72	0.0397
REAC:72676	Reactome	eIF3 and eIF1A bind to the 40S subunit	63	7	0.0408
GO:1901361	GO:BP	organic cyclic compound catabolic process	986	29	0.0434
GO:0016043	GO:BP	cellular component organization	4958	92	0.0443
GO:0003676	GO:MF	nucleic acid binding	3792	75	0.0449
GO:0010556	GO:BP	regulation of macromolecule biosynthetic process	3675	73	0.0526
REAC:72613	Reactome	Eukaryotic Translation Initiation	138	10	0.0547
REAC:72737	Reactome	Cap-dependent Translation Initiation	138	10	0.0547
GO:0019439	GO:BP	aromatic compound catabolic process	953	28	0.0621
GO:0043489	GO:BP	RNA stabilization	29	5	0.0632
GO:0048255	GO:BP	mRNA stabilization	29	5	0.0632
GO:0036211	GO:BP	protein modification process	2851	60	0.0691
GO:0006464	GO:BP	cellular protein modification process	2851	60	0.0691
GO:0071840	GO:BP	cellular component organization or biogenesis	5086	93	0.071
GO:0006351	GO:BP	transcription, DNA-dependent	3643	72	0.0728
GO:0016032	GO:BP	viral process	809	25	0.0758
GO:0009892	GO:BP	negative regulation of metabolic process	1748	42	0.0759
REAC:72689	Reactome	Formation of a pool of free 40S subunits	118	9	0.0813
REAC:72127	Reactome	Formation of the Spliceosomal B Complex	94	8	0.0872
GO:0006614	GO:BP	SRP-dependent cotranslational protein targeting to membrane	130	9	0.0898
