# Supplementary material for: Differential protein occupancy profiling of the mRNA transcriptome
Source: Genome Biol. 2014 Jan 13;15(1):R15. doi: 10.1186/gb-2014-15-1-r15 (PMC4056462; doi:10.1186/gb-2014-15-1-r15)
Supplement: Additional file 12 — HTML output of the POPPI pipeline run for the MCF7 and HEK293 protein occupancy profiling experiments. [file gb-2014-15-1-r15-S12.zip › html/poppi.css]

  
  h1 { font-family: Georgia, "Times New Roman", Times, serif; border:3px solid #000099; background-color:#9AB1DF; text-align:center; padding:10px; }
  h2 { font-family: Georgia, "Times New Roman", Times, serif; border:1px solid #000099; background-color:#B8C5DE; text-align:center; padding:5px; top: 0; position: fixed; width: 100%; margin: 0px; z-index: 2; }
  h3 { font-family: Georgia, "Times New Roman", Times, serif; border-top: 2px solid #000099; margin: 10px 0 10px; padding: 5px;  }
  #toc { font-size: small; background-color:#fff; padding:5px; bottom: 0; position: fixed; width: 100%; margin: 0px; border-top:1px solid #000; z-index: 2; }
  #text { top: 50px; position: absolute; width: 100%; margin: 0; z-index: 1; }
  /* The follwoing styles are based on http://coding.smashingmagazine.com/2008/08/13/top-10-css-table-designs/ */
  #nicetable { text-align: left; }
  #nicetable thead { font-size: 18px; font-weight: bold; background: #ddd; padding: 10px 8px;}
  #nicetable td { font-size: 16px; padding: 6px 8px; border: 2px solid #bbb; }
  #nicetable tbody { background: #fff; border: 2px solid #bbb; }
  #nicetable tr { border: 2px solid #bbb; }
  #nicetable tbody tr:hover td { background: #d0dafd; color: #339; }
  #graphics-tab { text-align: center; }
  #graphics-tab .header { background: #ddd; font-size: 18px; font-weight: bold; }
  /* The following design is based on http://www.xn--css-men-t2a.de/h_menues/horizontal_menue_effekte_mit_farben_pixel_001_003.htm */
  #headermenue { font-family: sans-serif; font-size: large; text-align: center; font-weight: bold; background-color: #B8C5DE; padding: 10px 0; border: 1px solid #fff; }
  #headermenue ul { list-style-type: none; margin: 0px; padding: 0px; }
  #headermenue li { display: inline; margin: 2px; padding: 0px; color: #fff; }
  #headermenue li a, #headermenue li a:link { text-decoration: none; padding: 0 5px; color: #006 }
  #headermenue li a:hover, #headermenue li a:focus, #headermenue li a:active { color: #fff; }
  
